# Supplementary material for: Correlations between local geoclimatic variables and hatchling body size in the sea turtles Caretta caretta and Chelonia mydas
Source: BMC Ecol Evol. 2024 Aug 15;24:108. doi: 10.1186/s12862-024-02290-7 (PMC11325825; doi:10.1186/s12862-024-02290-7)
Supplement: Supplementary file 1 — Supplementary Material 1. [file 12862_2024_2290_MOESM1_ESM.xlsx]

## Sheet: Florida experiment
1. Summary table of geoclimatic variables and hatchling size
			Caretta caretta											Chelonia mydas
Year	Annual Precipitation (mm)	Annual temperature (C)	Collect season	Nesting season temperature (C)	Nesting season Precipitation average (in)	Nesting season Precipitation average (mm)	s.d	SCL [mm] Cc	s.d.	SCW [mm] Cc	s.d.	M [g] Cc	s.d.	Collect season	Nesting season temperature (C)	Nesting season Precipitation average (mm)	s.d	SCL [mm] Cm	s.d.	SCW [mm] Cm	s.d.	M [g] Cm	s.d.
2012	112.4	25.1	19 June to 30 September	26.8	6.95167	176.6	108.6	41.2	1.6	32.7	1.57	18.75	1.91	28 July to 11 November	26.7	134.9	118.2	52.82	0.21	41.15	0.42	25.55	0.35
2013	156.8	25.2	26 June to 15 October	26.2	7.34875	186.7	124.5	43.05	2.62	33.35	0.78	18	1.98	24 July to 22 October	27.4	230.5	110.4	50.7	0.67	39.1	1.98	23.35	1.63
2014	124.7	25.4	28 June to 28 September	27.2	6.15286	156.3	57.4	45.25	1.77	35.05	2.33	19.85	1.91	6 August to 14 October	28.2	169.7	48.4	51.9	0.71	40.1	0.14	24.3	1.7
2015	117.1	25.9	8 July to 9 October	27.5	4.41286	112.1	107.7	46.15	4.88	37.15	5.3	21.05	5.87	30 July to 2 October	28.4	132.3	121.2	47.85	1.06	38.65	2.47	21.55	2.5
2016	143.8	25.4	30 June to 23 September	27.3	6.32	160.5	72.5	45	4.24	35.05	2.33	19.85	1.91	1 August to 14 October	28.1	194.6	47.2	47.1	0.14	34.9	0.71	21.55	2.06
2017	135.6	25.5	5 July to 2 October	27.1	5.55143	141	122.9	44.65	4.88	37.15	5.16	21.3	7.21	28 July to 12 October	28.1	188.2	116.8	48.8	0.99	36.95	0.35	24.45	1.34
2018	123	25.3	22 June to 22 October	26.7	6.13625	155.9	120.4	44	0.57	34.9	0.85	18.7	0.41	23 July to 22 October	28	170.7	120.3	50.8	2.97	41.9	6.22	24.8	6.22
						155.586										174.414
2. Raw climatic data
Monthly Mean Avg Temperature for Fort Lauderdale Area, FL (ThreadEx)														Monthly Total Precipitation for FORT LAUDERDALE BEACH, FL
Year	Jan	Feb	Mar	Apr	May	Jun	Jul	Aug	Sep	Oct	Nov	Dec	Annual	Year	Jan	Feb	Mar	Apr	May	Jun	Jul	Aug	Sep	Oct	Nov	Dec	Annual
2012	68.5	72.8	75.4	75.1	79.1	82.4	83	83.8	82.3	79	71.3	72.1	77.1	2012	0.23	3.09	2.39	9.21	9.06	10.49	0	10.56	6.73	0	0.34	1	4.425
2013	73	71.3	67.7	77.4	78.5	82.9	81.7	83.5	81.9	79.8	75.4	74	77.3	2013	3	3.21	0.23	4.12	14.38	8.26	15.35	4.25	7.53	4.67	8.07	1	74.07
2014	66.5	73.9	73.5	77.9	80.4	81.9	84.6	85.6	83.3	80.3	72.9	71.1	77.7	2014	3.36	2.17	1.98	5.6	5.29	5.02	7.66	7.51	10.01	4.6	2.64	3.05	58.89
2015	69.3	67.2	75.4	79.8	80.2	83.4	84.9	84.6	82.8	80.8	78.9	77.5	78.7	2015	1.99	2.26	3.04	2.93	1.66	1.4	2.03	4.73	15.1	6.33	6.87	6.97	55.31
2016	67.3	68.1	75.1	77	79.8	83.5	85.2	83.8	83	80.1	74.8	75.8	77.8	2016	8.65	3.31	3.15	1.45	9.72	8.62	7.16	9.41	4.28	6.77	1.66	3.77	67.95
2017	70.7	73.4	72.7	77.4	80.6	82.5	84.3	84.4	83.9	79.6	75.5	70.2	77.9	2017	3.63	1.35	1.91	2.86	3.78	15.51	6.21	8.59	0	10.79	6.98	2.47	5.34
2018	66.1	75.4	70.2	77	78.5	82.7	84	84	83.3	81.4	75.9	71.6	77.5	2018	3.36	1.23	1.11	3.98	17.85	5.17	5.45	6.18	6.55	2.8	3.04	1.41	58.13
Mean	68.8	71.7	72.9	77.3	79.6	82.8	84	84.2	82.9	80.1	75	73.2	77.7	Mean	3.46	2.37	1.97	4.31	8.82	7.78	7.31	7.32	8.37	5.99	4.23	2.81	62.87
Max	73	75.4	75.4	79.8	80.6	83.5	85.2	85.6	83.9	81.4	78.9	77.5	78.7	Max	8.65	3.31	3.15	9.21	17.85	15.51	15.35	10.56	15.1	10.79	8.07	6.97	74.07
	2013	2018	2012	2015	2017	2016	2016	2014	2017	2018	2015	2015			2016	2016	2016	2012	2018	2017	2013	2012	2015	2017	2013	2015	2013
Min	66.1	67.2	67.7	75.1	78.5	81.9	81.7	83.5	81.9	79	71.3	70.2	77.1	Min	0.23	1.23	0.23	1.45	1.66	1.4	2.03	4.25	4.28	2.8	0.34	1	55.31
	2018	2015	2013	2012	2018	2014	2013	2013	2013	2012	2012	2017			2012	2018	2013	2016	2015	2015	2015	2013	2016	2018	2012	2012	2015
												https://www.weather.gov/wrh/Climate?wfo=mfl
3. Correlation matrices
3.1 Caretta caretta									Heatmap
	AP (mm)	AAT (C)	NSAT (C)	NSP (C)	SCL [mm] Cc	SCW [mm] Cc	M [g] Cc
AP (mm)		0.6422	0.31508	0.32624	0.9314	0.80574	0.59474
AAT (C)	-0.21575		0.051908	0.0010168	0.01423	0.0084219	0.026077
NSAT (C)	-0.44663	0.75056		0.032811	0.075858	0.078402	0.017054
NSP (C)	0.43752	-0.95055	-0.79448		0.039715	0.0047304	0.014023
SCL [mm] Cc	0.04044	0.85487	0.70666	-0.77728		0.016881	0.074481
SCW [mm] Cc	-0.11519	0.88308	0.70246	-0.90768	0.84423		0.0044079
M [g] Cc	-0.2461	0.81333	0.84358	-0.85575	0.70896	0.9103
3.2 Chelonia mydas
	AP (mm)	AAT (C)	NSAT (C)	NSP (C)	SCL [mm] Cm	SCW [mm] Cm	M [g] Cm
AP (mm)		0.6422	0.93165	0.00038634	0.47614	0.20794	0.45853
AAT (C)	-0.21575		0.11055	0.44155	0.088881	0.43475	0.11161
NSAT (C)	0.040293	0.65468		0.93296	0.17736	0.46946	0.23106
NSP (C)	0.96654	-0.34999	0.03952		0.73817	0.39791	0.78204
SCL [mm] Cm	-0.32555	-0.68591	-0.57447	-0.15613		0.021666	0.0174
SCW [mm] Cm	-0.54289	-0.35488	-0.33022	-0.38189	0.82722		0.087204
M [g] Cm	-0.33791	-0.65323	-0.52047	-0.12947	0.84227	0.68849

## Sheet: Meta-analysis (Ch mydas)
Species	Location	Country	Period	Year	Latitude	Longitude	x	y	z	Source	Station	Distance to nesting site (km)	Annual mean temperature [°C] (local)	z AAT	Notes	Average temperature during nesting season [°C] (local)	z NSAT	Notes	Precipitation during nesting season [mm] (local)	z P	Notes	Straight carapace length [mm]	z SCL	Standard deviation	CV SCL	z CV SCL	Straight carapace width [mm]	z SCW	Standard deviation	CV SCW	z CV SCW	Hatchling mass [g]	z m	Standard deviation	CV m	z CV m	Author	Year of sampling	Journal
Chelonia mydas	Sarawak Island, Malaysia	MYS	Year around, peak July to August	1951	4.76	115.01	-0.0159555	0.0448388	-0.998867	Reported in the paper	Reported in the paper		27.377	0.608687	Reported in the paper	27.377	0.0822302	Reported in the paper as an average of 8 years	381.29	3.28324	Reported in the paper as an average of 8 years	44	-1.31869	0.723847	1.64511	-0.769354	47.7	2.50802	9.7141	20.365	2.13192	21.2	-0.811725	1.15966	5.47009	-0.823133	Hendrickson	1958	Proceedings Zoological Society of London
Chelonia mydas	Ascension Island, UK	GBR	February, March, April	1960	-7.9	-14.37	0.0106143	0.0447608	-0.998941	Reported in the paper	Reported in the paper	NA	27.2	0.549482		27.2099	-0.0107481		37.5333	-0.583436		51.7	0.924089	2.4106	4.66268	0.0787944	41.6	0.972693	4.14722	9.96927	0.428758	24.6979	0.403135	3.14563	12.7365	1.06597	Carr and Hirth	1962	American Museum Novitates
Chelonia mydas	Tortuguero, Costa Rica	CRI	February, March, April	1960	10.54	-83.5	0.107912	0.426539	-0.898009	Reported in the paper	Reported in the paper	NA	27.2	0.549482		27.2099	-0.0107481		37.5333	-0.583436		49.7	0.341548	1.85763	3.73768	-0.181194	42.6	1.22439	5.83473	13.6966	1.03941	23.9368	0.138827	3.08666	12.895	1.10719	Carr and Hirth	1962	American Museum Novitates
Chelonia mydas	Aldabra Atoll, Seychelles	SYC	Year around, peak February to October	1964	-9.42	46.34	0.708164	-0.706031	-0.00477794	Farrow, 1971	taken from Table 4 (1958)		29.9	1.4526		28.48	0.695878		77	-0.139503	Taken from Table 7 for 1959	50	0.428929	1.388	2.776	-0.451494	40.6	0.721001	1.581	3.89409	-0.566558	24.051	0.178474	2.27047	9.44023	0.209023	Frazier	1970	Philosophical Transactions of the Royal Society of London, Series B
Chelonia mydas	Abul Wadi beach, Aden, Yemen	YEM	Year around, peak February to October	1966	12.77	44.99	0.522776	0.828137	0.202225	Reported in the paper	Reported in the paper		32.2222	2.22936	Reported in the paper as an average of 8 years	32.5	2.93238	Reported in the paper as an average of 8 years	5.50333	-0.943718	Reported in the paper as an average of 8 years	46.9	-0.47401	0.677467	1.44449	-0.825741	33.5	-1.06601	0.437184	1.30503	-0.990731	23	-0.186556	1.65142	7.18011	-0.378563	Hirth and Carr	1970	NA
Chelonia mydas	Astove, Seychelles	SYC	Year around, peak February to October	1968	-10.07	47.74	0.652062	0.461695	0.601376	Farrow, 1971			27.0167	0.488159		28.26	0.573482		66.2857	-0.26002		48.45	-0.0225402	0.82	1.69247	-0.756043	39.36	0.408902	0.925	2.3501	-0.819513	23.4612	-0.0263649	1.84916	7.88176	-0.196146	Frazier	1970	Philosophical Transactions of the Royal Society of London, Series B
Chelonia mydas	Aldabra Atoll, Seychelles	SYC	Year around, peak February to October	1968	-9.42	46.34	0.708164	-0.706031	-0.00477794	Farrow, 1971			27.0167	0.488159		28.26	0.573482		66.2857	-0.26002		51.31	0.810494	0.862	1.67998	-0.759551	41.57	0.965142	0.867	2.08564	-0.862841	29.37	2.02585	0.74	2.51958	-1.5902	Frazier	1970	Philosophical Transactions of the Royal Society of London, Series B
Chelonia mydas	Aves Island, Venezuela	VEN	March to September, peak August	1969	-15.67	-63.62	-0.704652	0.708537	-0.0379541				27.8	0.750176		27	-0.127512		278.943	2.13201		54.6	1.76877	4.7777	8.75036	1.22772	42.6211	1.22969	8.67697	20.3584	2.13084	27	1.20271	3.3721	12.4892	1.0017	Rainey	1971	NA
Chelonia mydas	Heron Island, Queensland, Australia	AUS	November to April, peal December to January	1971	-23.43	151.85	-0.0650558	-0.114352	0.991308	Bureau of Meteorology Australia	Heron Islands		22.95	-0.8721		25.3	-1.0733		112.133	0.255687		50	0.428929	5.13251	10.265	1.65344	38.3118	0.145079	5.43338	14.182	1.11894	21	-0.881188	1.04864	4.99354	-0.947025	Bustard	1972	NA
Chelonia mydas	Europa Island, France (Mozambique)	FRA	Year around, peak October to February	1973	-22.36	40.37	0.831305	-0.423012	0.360544	Infoclimat	Station Des Rosiers		24.2	-0.453987		23.3571	-2.1542		28.6	-0.68392		50.9	0.691073	1.07444	2.11088	-0.638441	39.1549	0.357285	6.24042	15.9378	1.40659	25.4	0.647003	1.47547	5.80895	-0.735036	Servan	1976	Revue d'Ecologie (La Terre et la Vie)
Chelonia mydas	Tromelin Island, France (Mozambique)	FRA	Year around, peak October to December	1973	-15.89	54.52	0.434736	0.882174	0.181033	Infoclimat	Station Serge Frolow		26.2	0.214992		25.2	-1.12893		85.8857	-0.039554		42.2	-1.84298	0.112909	0.267556	-1.15654	31.0048	-1.69405	0.29599	0.954658	-1.04813	22.85	-0.238653	1.60257	7.01342	-0.421899	Hughes	1974	Ocean. Res. Inst. Invest. Rep.
Chelonia mydas	French Frigate Shoals	USA	May to September, peak June to July	1974	23.74	166.15	-0.166108	0.0614658	-0.98419	Meteorological Center (https://www.weather.gov/wrh/Climate?wfo=mfl)	Lihue WSO AP 1020.1		25	-0.186395		26.0444	-0.65913		81.788	-0.0856463		53	1.30274	4.96459	9.36715	1.40108	41.1222	0.852434	7.86392	19.1233	1.92849	31	2.59197	4.95028	15.9686	1.90628	Balazs	1979
Chelonia mydas	Tortuguero, Costa Rica (Florida)	USA	Experiment: incubation was performed at the University of Florida on constant temperature	1980	29.64	82.35	-0.159838	-0.126266	-0.979034	Experimental variables	NA	NA	30	1.48605		30	1.54152		0	-1.00562		39.0907	-2.74864	0.020441	0.0522913	-1.21705	28.0919	-2.42718	0.0657124	0.233919	-1.16621	19.9	-1.26324	1.82	9.14573	0.132459	Ackerman	1981	Copeia
Chelonia mydas	Alagadi, Northern Cyprus	CYP	nesting season	1997	36.28	34.98	-0.137818	-0.0619561	-0.988518	Meteonorm Aggregator	Larnaca International Airport 176090 LCK		19.2	-2.12644		24.98	-1.25133		2.996	-0.971922		45.68	-0.82936	1.68	3.67776	-0.198036	35.03	-0.680925	1.8	5.13845	-0.36269	19.92	-1.25629	2.18	10.9438	0.599914	Loughran et al.	2000	Eighteenth International Sea Turtle Symposium
Chelonia mydas	Heron Island, Queensland, Australia	AUS	Experiment: November 1998, December 1999 (1998 has the more nests)	1998	-23.44	151.91	-0.0537025	-0.109147	0.992574	Bureau of Meteorology Australia	Heron Islands		26.6	0.348788	1999	26	-0.683856		74.45	-0.168186		47.2	-0.386628	0.4	0.847458	-0.99355	37.6	-0.0340758	0.3	0.797872	-1.07382	28.2	1.61949	0.5	1.77305	-1.78429	Booth and Astill	2001	Australian Journal of Zoology
Chelonia mydas	Heron Island, Queensland, Australia	AUS	Experiment: November 1998, December 1999 (1998 has the more nests)	1998	-23.44	151.91	-0.0537025	-0.109147	0.992574	Bureau of Meteorology Australia	Heron Islands		26.6	0.348788	1999	30	1.54152		74.45	-0.168186		47.1	-0.415755	0.2	0.424628	-1.11239	37.3	-0.109583	0.2	0.536193	-1.11669	24.2	0.230224	0.39	1.61157	-1.82627	Booth and Astill	2001	Australian Journal of Zoology
Chelonia mydas	Ronas, Northern Cyprus	CYP	May to August	2002	35.61	34.34	0.483744	-0.106915	-0.868655	Meteonorm Aggregator	Larnaca International Airport 176090 LCK	100	20.5	-1.6916	Taken for year 2001 as the data from 2002 is missing	26.025	-0.669948		0.9525	-0.994907	No precipitation, but relative humidity was in average 70	46.1	-0.707026	1.83	3.96963	-0.116	35.09	-0.665823	1.81	5.15816	-0.35946	19.84	-1.28408	2.02	10.1815	0.401725	Özdemir and Türkozan	2006	Turkish Journal of Zoology
Chelonia mydas	Golden Beach, Northern Cyprus	CYP	May to August	2002	35.64	34.54	0.469067	-0.00821851	-0.883124	Meteonorm Aggregator	Larnaca International Airport 176090 LCK	100	20.5	-1.6916	Taken for year 2001 as the data from 2002 is missing	26.025	-0.669948		0.9525	-0.994907		46.1	-0.707026	1.6	3.47072	-0.25623	34.6	-0.789152	1.73	5	-0.385373	19.97	-1.23892	1.4	7.01052	-0.422653	Özdemir and Türkozan	2006	Turkish Journal of Zoology
Chelonia mydas	Heron Island, Queensland, Australia	AUS	4 to 11 December	2007	-23.43	151.85	-0.0650558	-0.114352	0.991308	Bureau of Meteorology Australia	Heron Islands		26.8	0.415686	year 2006	29.26	1.12983	November 2006 to March 2007	48.4	-0.461204		54.1235	1.62999	6.47931	11.9713	2.13304	32.4495	-1.33041	0.791927	2.44049	-0.804705	25.62	0.723413	0.76	2.96643	-1.47403	Booth	2009	Experimental Biology
Chelonia mydas	Samandag, Turkey, relocated	TUR	June to early August	2008	36.09	35.97	0.00603916	0.0378271	-0.999266	Meteonorm Aggregator	Iskenderun station 173700 LTAK 36.5 N, 36.16 E	58	21	-1.52435		28.3333	0.614281		23.79	-0.738025		46	-0.736153	1.8	3.91304	-0.131905	34.9	-0.713645	1.7	4.87106	-0.406497	19.9	-1.26324	2.1	10.5528	0.498259	Sönmez et al.	2011	Zoology in the Middle East
Chelonia mydas	Samandag, Turkey, in situ	TUR	June to early August	2008	36.09	35.97	0.00603916	0.0378271	-0.999266	Meteonorm Aggregator	Iskenderun station 173700 LTAK 36.5 N, 36.16 E	58	21	-1.52435		28.3333	0.614281		23.79	-0.738025		46	-0.736153	1.6	3.47826	-0.254109	35.4	-0.587799	1.5	4.23729	-0.51033	20.5	-1.05485	1.5	7.31707	-0.342954	Sönmez et al.	2011	Zoology in the Middle East
Chelonia mydas	Chagar Hutang, Redang Island, Terengganu: Experiment in situ	MYS	March to October	2009	5.81	103.01	-0.701791	0.547545	-0.455724	Meteonorm Aggregator	Kuala Trengganu, station 486180, 5.38 N, 103.1 E	49.3	27.1	0.516033		27.325	0.0533002		0	-1.00562	No precipitation, but relative humidity was in average 70	47	-0.444883	1.9	4.04255	-0.0955035	36.2	-0.386445	1.6	4.41989	-0.480414	21.5	-0.70753	2.5	11.6279	0.777774	Rusli et al.	2015	Sains Malaysiana
Chelonia mydas	Boca Raton, Florida, US	USA	28 July to 11 November	2012	26.36	-80.06	-0.0170401	0.336389	0.941569	Meteorological Center (https://www.weather.gov/wrh/Climate?wfo=mfl)	Fort Lauderdale	31.2213	25.0556	-0.167813		26.5556	-0.374776		153.8	0.724366		50.2	0.487183	2.15	4.28287	-0.027958	38.81	0.270472	2.7	6.95697	-0.0647567	23.57	0.0114144	2.69	11.4128	0.721854	pers. comm.
Chelonia mydas	Boca Raton, Florida, US	USA	24 July to 22 October	2013	26.36	-80.06	-0.0170401	0.336389	0.941569	Meteorological Center (https://www.weather.gov/wrh/Climate?wfo=mfl)	Fort Lauderdale	31.2213	25.1667	-0.130647		25.8981	-0.740521		186.7	1.09443		50.53	0.583302	1.69	3.34455	-0.291692	40.17	0.612773	1.3	3.23625	-0.674334	24.21	0.233697	1.84	7.60017	-0.269356	pers. comm.
Chelonia mydas	Boca Raton, Florida, US	USA	6 August to 14 October	2014	26.36	-80.06	-0.0170401	0.336389	0.941569	Meteorological Center (https://www.weather.gov/wrh/Climate?wfo=mfl)	Fort Lauderdale	31.2213	25.3889	-0.056316		27.0278	-0.112058		151.4	0.69737		51.46	0.854184	4.33	8.4143	1.13327	39.75	0.507062	3.99	10.0377	0.439974	25.35	0.629637	4.32	17.0414	2.18518	pers. comm.
Chelonia mydas	Boca Raton, Florida, US	USA	30 July to 2 October	2015	26.36	-80.06	-0.0170401	0.336389	0.941569	Meteorological Center (https://www.weather.gov/wrh/Climate?wfo=mfl)	Fort Lauderdale	31.2213	25.9444	0.129512		27.4352	0.114601		118.2	0.323926		48.23	-0.0866198	1.95	4.04313	-0.0953423	36.66	-0.270666	4.31	11.7567	0.721594	21.89	-0.572077	1.92	8.77113	0.0350702	pers. comm.
Chelonia mydas	Boca Raton, Florida, US	USA	1 August to 14 October	2016	26.36	-80.06	-0.0170401	0.336389	0.941569	Meteorological Center (https://www.weather.gov/wrh/Climate?wfo=mfl)	Fort Lauderdale	31.2213	25.4444	-0.0377333		27.0741	-0.0863011		160.5	0.799729		50.01	0.431842	7.05	14.0972	2.73055	37.78	0.0112288	3.07	8.12599	0.126768	23.94	0.139921	2.01	8.39599	-0.0624581	pers. comm.
Chelonia mydas	Boca Raton, Florida, US	USA	28 July to 12 October	2017	26.36	-80.06	-0.0170401	0.336389	0.941569	Meteorological Center (https://www.weather.gov/wrh/Climate?wfo=mfl)	Fort Lauderdale	31.2213	25.5	-0.0191505		26.8426	-0.215085		157.6	0.767109		49.39	0.251254	2.5	5.06175	0.190963	36.23	-0.378894	3.6	9.93652	0.423391	23.72	0.0635119	2.35	9.90725	0.330439	pers. comm.
Chelonia mydas	Boca Raton, Florida, US	USA	23 July to 22 October	2018	26.36	-80.06	-0.0170401	0.336389	0.941569	Meteorological Center (https://www.weather.gov/wrh/Climate?wfo=mfl)	Fort Lauderdale	31.2213	25.2778	-0.0934816		26.3333	-0.498408		155.9	0.747987		50.32	0.522136	1.81	3.59698	-0.220741	39.12	0.348496	2.39	6.10941	-0.203615	23.38	-0.0545757	2.29	9.7947	0.301177	pers. comm.
																					mean	48.5274				mean	37.7354				mean	23.5371
																					stdev	3.43323				stdev	3.97311				stdev	2.87922
Servan 1976
24.5	1.31	1
25.5	3.93	3
26.5	18.34	14
27.5	15.72	12
28.5	28.82	22
29.5	39.3	30
30.5	22.27	17
31.5	1.31	1
	131
Mean	28.64
Stdev	1.47547
48.5	1.31	1
49.5	7.86	6
50.5	20.96	16
51.5	57.64	44
52.5	32.75	25
53.5	7.86	6
54.5	2.62	2
	131
Mean	51.62
Stdev	1.07444

## Sheet: Meta-analysis Ca caretta PCA
1. Correlation using standardised values
	x	y	z	z AAT	z NSAT	z P	z SCL	z SCW	z m
x		0.11533	0.33223	0.29845	0.34902	0.57043	0.36892	0.952	0.26813
y	0.27511		0.025979	0.15188	0.063503	0.79376	0.039631	0.011754	0.0028122
z	0.17147	0.38154		4.1723e-06	0.0042175	0.0071682	1.2962e-05	0.00019702	4.4696e-06
z AAT	0.18367	0.25118	0.69945		1.3313e-05	0.04512	0.013071	0.082831	0.010229
z NSAT	0.16569	0.32175	0.47833	0.67232		0.52894	0.13677	0.32671	0.087486
z P	0.10083	0.046552	0.45279	0.34585	-0.11182		0.02264	0.0054634	0.0196
z SCL	0.15906	0.35458	0.67298	0.42136	0.26049	0.38989		4.2411e-14	1.8331e-12
z SCW	0.010725	0.42713	0.59645	0.30177	0.17341	0.4661	0.91423		1.4898e-10
z m	0.19538	0.49662	0.69792	0.43454	0.29751	0.39843	0.89026	0.85301
	PC 1	PC 2	PC 3	PC 4	PC 5	PC 6	PC 7	PC 8	PC 9		PC	Eigenvalue	% variance
TUR	2.8797	2.1169	0.093313	1.1406	0.33523	0.29349	0.41827	-0.19797	0.23956		1	3.94065	56.184
CYP	-0.33431	0.14845	0.25806	-0.65464	0.072308	1.0709	0.23727	0.46449	0.077146		2	1.39847	19.939	76.123
USA	1.8275	0.53605	0.26223	-0.29765	-0.23176	-0.10421	0.23703	0.20601	0.01724		3	0.846556	12.07	88.193
USA	1.755	0.25171	0.60359	-0.55669	-0.028017	0.15024	0.24811	-0.14198	0.036856		4	0.228039	3.2513
USA	1.7917	0.87458	0.31774	-0.23307	-0.11294	-0.056731	0.18153	0.061545	0.0016975		5	0.191683	2.7329
USA	1.1683	1.5902	0.48028	-0.45764	0.044518	0.017235	0.085811	-0.091074	-0.15385		6	0.161146	2.2975
USA	1.5128	1.0649	0.56005	-0.33087	-0.0036581	-0.0034077	0.046516	-0.0066731	-0.20955		7	0.119859	1.7089
USA	1.3256	1.0336	0.65704	-0.36538	0.1925	0.021334	0.33136	-0.24062	0.23588		8	0.0966001	1.3773
USA	1.2408	0.78669	0.65454	-0.53743	-0.15925	-0.06896	0.1777	0.21292	-0.18727		9	0.0308478	0.43981
USA	-1.1166	-2.941	3.2578	0.53922	-0.13195	0.37964	0.12711	0.049112	0.042652
USA	1.0529	-0.91533	-0.63424	-0.32661	0.45331	0.20422	-0.14706	0.59812	0.11783
TUR	3.7506	-3.4642	-2.0108	0.44574	-0.057221	0.4768	0.42076	-0.46436	-0.22968
TUR	1.9662	-0.97312	-0.93264	-0.28324	0.13094	-0.5257	-0.54293	-0.046136	-0.064139
TUR	1.6858	-0.85475	-0.84775	-0.1944	0.32806	-0.46212	-0.14761	0.16491	-0.25928
TUR	1.4482	-1.2258	-0.96979	-0.065073	0.18662	0.52785	-0.31669	0.67093	0.2447
TUR	1.2557	-0.26854	-0.26718	0.91376	-1.3114	0.042066	-0.31669	-0.19059	0.1982
TUR	1.9147	0.94031	0.028926	-0.11201	-0.74816	-0.20379	-0.44678	-0.28268	0.29634
TUR	1.9427	0.76433	0.5525	0.038655	-0.10214	-0.23531	-0.49211	-0.16198	-0.11163
CPV	2.2495	0.60963	0.74481	0.24327	0.06771	-0.093855	-0.12848	0.047572	-0.32509
AUS	0.057577	-1.842	1.6735	0.06688	0.8446	-1.0974	-0.36332	0.0024645	0.15551
USA	-0.66343	0.099901	-1.1082	0.25616	0.8137	-0.63414	0.93962	-0.080555	0.29016
USA	-2.1608	-1.3992	-0.38048	-1.0768	-0.6317	-0.24471	0.027646	-0.42365	0.28616
USA	-2.4634	-0.24318	-0.35647	-0.14702	-0.4456	-0.17056	0.3397	0.27769	-0.064384
JPN	-2.9489	-0.0043958	-0.069738	-0.24403	-0.2844	-0.12187	0.20022	0.17068	0.085567
JPN	-1.4444	-0.21604	0.78834	0.6789	-0.2001	0.19233	0.067524	0.30416	-0.16767
USA	-2.4668	-0.088225	-0.36182	-0.57363	0.13885	0.44996	-0.17126	-0.72586	-0.10482
USA	-2.1493	-0.33534	0.59894	0.21167	0.60558	0.42626	-0.077264	-0.56674	-0.02377
USA	-2.6125	0.16373	-0.2294	-0.2297	-0.0046465	0.1894	-0.057764	-0.13562	-0.18969
USA	-2.2344	0.44411	-0.5126	0.39128	-0.20352	-0.28968	0.1368	0.13958	-0.097219
TUR	-2.2606	0.46039	-0.49915	0.37627	-0.22597	-0.29499	0.10255	0.1757	-0.16227
TUR	-2.0396	0.35956	-0.62169	0.38325	-0.18436	-0.21507	0.1163	0.03156	-0.0719
TUR	-2.3647	0.51051	-0.43771	0.36799	-0.15039	-0.29116	0.14621	0.10888	-0.087429
TUR	-1.9362	1.287	-0.58147	0.31254	0.86465	0.50676	-0.66321	-0.30993	0.033607
TUR	-1.6295	0.72866	-0.71069	0.31966	0.13862	0.16519	-0.71687	0.38008	0.15055
	PC 1	PC 2	PC 3	PC 4	PC 5	PC 6	PC 7	PC 8	PC 9
x	0.032458	0.034792	0.016385	-0.091315	0.31298	0.44375	-0.4414	0.56635	0.4227
y	0.095701	0.033941	-0.11939	-0.0028565	0.51075	0.24487	0.62599	0.31245	-0.40634
z	0.36617	0.13519	0.1442	-0.55925	0.3171	-0.62913	-0.054426	0.098865	0.070721
z AAT	0.3418	0.48573	0.37819	-0.2483	-0.46261	0.36665	0.28784	0.013787	0.10521
z NSAT	0.23579	0.69068	-0.15261	0.57504	0.19385	-0.16055	-0.20763	-0.055806	-0.06184
z P	0.27198	-0.33509	0.77553	0.37877	0.1847	0.007286	-0.10607	-0.035761	-0.14879
z SCL	0.45741	-0.19354	-0.27366	-0.048627	-0.37026	0.034473	-0.34666	0.31452	-0.56453
z SCW	0.43606	-0.30566	-0.24352	0.34064	-0.17866	-0.2007	0.37485	0.2043	0.53538
z m	0.45818	-0.15235	-0.25046	-0.15718	0.2931	0.38157	-0.11158	-0.65315	0.094119
2. Correlation using coefficents of variation
	x	y	z	z AAT	z NSAT	z P	z CV SCL	z CV SCW	z CV m
x		0.11533	0.33223	0.29845	0.34902	0.57043	0.85507	0.5281	0.17166
y	0.27511		0.025979	0.15188	0.063503	0.79376	0.4131	0.81175	0.67212
z	0.17147	0.38154		4.1723e-06	0.0042175	0.0071682	0.81797	0.67603	0.093033
z AAT	0.18367	0.25118	0.69945		1.3313e-05	0.04512	0.61703	0.5012	0.24528
z NSAT	0.16569	0.32175	0.47833	0.67232		0.52894	0.71692	0.69212	0.21042
z P	0.10083	0.046552	0.45279	0.34585	-0.11182		0.9747	0.84656	0.26896
z CV SCL	0.032533	-0.14505	-0.040988	0.088916	-0.06453	0.0056499		1.0081e-06	2.1826e-05
z CV SCW	0.11205	0.042413	0.074349	0.1194	-0.07046	-0.034465	0.72906		0.014835
z CV m	-0.23995	-0.075298	-0.29265	-0.2048	-0.22038	-0.19505	0.65986	0.41436
	PC 1	PC 2	PC 3	PC 4	PC 5	PC 6	PC 7	PC 8	PC 9		PC	Eigenvalue	% variance
GRC	0.19317	-1.6839	-1.0302	0.87105	1.1838	0.31925	0.098397	-0.022846	-0.36919		1	2.44103	34.804
CYP	-2.5928	-0.53193	0.4811	-0.62003	0.10669	-0.72862	-1.0188	-0.064946	-0.047075		2	2.06569	29.452	64.256
TUR	-1.1413	-0.77176	0.41823	0.38406	-0.37089	0.25757	0.28392	0.040699	-0.04397		3	1.12967	16.107	80.363
TUR	-0.30031	-3.0213	-0.58767	1.2531	0.49695	-0.83141	0.088318	0.10852	0.39549		4	0.530416	7.5625
TUR	-1.3976	0.3533	-1.4763	0.54437	-0.4686	0.94754	0.08341	0.30614	0.34348		5	0.289618	4.1293
TUR	-1.1072	0.13653	-1.1195	-0.79179	-0.56703	0.62789	0.083351	0.062434	0.49298		6	0.18973	2.7051
CYP	-3.9786	1.4821	-0.70264	1.2777	0.53075	-0.19126	0.35112	-0.088902	0.38596		7	0.17383	2.4784
USA	1.4519	-1.3177	0.46791	-2.2826	0.72731	-0.037518	0.67384	0.068991	0.38001		8	0.12437	1.7732
USA	-1.5872	0.39063	1.2286	0.026041	0.94439	0.32258	0.58752	-0.18496	-0.53349		9	0.0693794	0.9892
USA	1.1065	-0.85684	0.29402	-0.38417	0.58919	0.39057	-0.61548	-0.22979	0.20196
USA	1.0825	-0.86647	0.25509	-0.2191	0.59639	0.56921	-0.53166	0.092423	-0.2186
USA	-0.17369	-0.045533	0.37051	-0.7299	-0.045831	0.60308	-0.12016	0.87405	0.18968
USA	1.0721	-0.62608	-0.012124	0.083142	-1.3671	-0.24458	-0.26598	-0.42984	-0.06532
USA	1.5045	0.84485	-0.45167	0.22339	-0.42795	-0.41885	-0.58696	-0.3195	0.36036
USA	1.816	0.84875	0.11823	-0.038018	-0.017941	-0.064112	0.028252	-0.51259	0.36166
USA	1.8217	0.85774	0.31034	0.80598	0.34122	-0.059238	0.46793	-0.29584	0.2215
TUR	-0.94252	-1.398	-0.34246	-1.2702	0.20057	-0.69201	0.41748	-0.38679	-0.060738
TUR	-1.5518	-0.75118	-0.33161	-0.96567	-0.14649	-0.40749	0.0098007	-0.12761	-0.058489
TUR	-0.94141	0.3038	0.55915	-0.47894	-0.94257	0.26677	0.4068	-0.047194	-0.28366
TUR	-0.89646	-0.96318	-0.9497	-0.047005	-0.30693	0.12412	-0.034901	-0.19133	-0.23327
TUR	-0.52996	-1.4055	-0.95415	0.06128	-0.35321	0.1138	-0.11755	-0.11428	-0.26226
TUR	-1.1712	-0.76297	-0.97857	0.30185	-0.25787	0.15395	-0.078684	-0.13462	-0.20384
TUR	-0.53979	-1.3804	-0.95044	0.022841	-0.3625	0.11883	-0.11686	-0.11949	-0.26863
CPV	0.30109	-0.40984	0.068202	0.036164	-0.12586	-0.50181	0.17264	1.2975	0.03039
AUS	4.1972	-0.1532	-1.1428	0.43939	-0.38082	0.14052	0.88887	-0.13644	-0.17124
USA	1.2586	0.91834	0.007655	0.31887	0.27908	-0.33448	-0.16052	0.18141	-0.03996
USA	1.595	0.52293	0.50913	0.22379	-0.084966	-0.26909	-0.54783	0.51228	-0.32434
USA	1.9332	0.55268	-0.14905	0.13429	0.051049	-0.25215	-0.20283	0.17275	-0.12854
JPN	-0.80952	-0.81655	4.0793	0.8808	-0.81798	-0.26137	0.54858	0.077318	0.056572
JPN	0.42989	-0.80701	2.5216	0.44727	0.37242	0.88533	-0.63604	-0.37249	0.24073
USA	0.90949	1.6877	-0.60714	0.72401	0.28272	-0.29976	-0.10863	0.14011	0.040572
USA	0.51258	2.4331	-0.051635	-0.25685	-0.13914	0.056994	-0.2308	0.087786	-0.25561
USA	-1.3602	4.3799	-0.026497	-0.20354	0.19422	0.021444	0.04785	-0.11188	-0.073443
USA	-0.16394	2.857	0.17513	-0.77165	0.28691	-0.32568	0.13564	-0.13103	-0.05966
	PC 1	PC 2	PC 3	PC 4	PC 5	PC 6	PC 7	PC 8	PC 9
x	0.044536	0.036943	0.0041115	-0.14091	-0.053885	0.24304	0.15859	0.63215	0.70003
y	0.081514	0.053081	-0.050673	-0.021683	0.41907	0.22703	0.43699	0.47485	-0.58643
z	0.37049	0.30728	0.12981	-0.045573	0.64744	0.12246	-0.5433	-0.055064	0.13041
z AAT	0.42385	0.45882	-0.06696	0.12455	-0.2206	-0.68142	0.064933	0.26309	-0.058407
z NSAT	0.39674	0.27864	-0.56927	0.16665	-0.17753	0.46463	0.22246	-0.33315	0.072419
z P	0.2426	0.17175	0.8018	0.22942	-0.17511	0.24258	0.30373	-0.18459	0.017149
z CV SCL	-0.37348	0.51435	0.036027	0.053403	-0.386	0.32801	-0.43794	0.26181	-0.27365
z CV SCW	-0.29861	0.5015	0.033931	-0.64982	0.13674	-0.10345	0.33483	-0.29195	0.095758
z CV m	-0.47911	0.26017	-0.081722	0.67569	0.3518	-0.13054	0.19711	-0.061765	0.23676

## Sheet: Meta-analysis (Ca caretta)
Species	Location	Country	Period	Year	Latitude	Longitude	x	y	z	Source	Station	Distance to nesting site (km)	Annual mean temperature [°C] (local)	z AAT	Notes	Average temperature during nesting season [°C] (local)	z NSAT	Notes	Precipitation during nesting season [mm] (local)	z P	Notes	Straight carapace length [mm]	z SCL	Standard deviation	CV SCL	z CV SCL	Straight carapace width [mm]	z SCW	Standard deviation	CV SCW	z CV SCW	Hatchling mass [g]	z m	Standard deviation	CV m	z CV m	Author	Year	Journal
Caretta caretta	Zakynthos, Greece	GRC	nesting season 1977, 1978, 1979 (here the average for 1978 is taken) (end of May, end of July)	1978	37.78	20.89	-0.451092	0.888812	0.0808	Hellenic National Meteorological Service (http://climatlas.hnms.gr/sdi/?lang=EN)	Zakynthos	-	17.6	-0.96851		26.2	0.284703		9.54	-0.968548		40.4	-0.865568	0.7	1.73267	-1.22584	33.9	0.506223	0.7	2.0649	-1.37031	17.084	-0.105337	2.15203	12.5968	0.448864	Margaritoulis	1982	Biological Conservation
Caretta caretta	Chrysochou Bay, Cyprus	CYP	nesting season 1989	1989	35.09	32.38	-0.491237	-0.707782	-0.507672	Climate Knowledge Portal, World Bank	Paphos		17.29	-1.05877	average of CCKP in 1961-1990	22.2833	-2.12303	average of CCKP in 1961-1990	8.97333	-0.97364	average of CCKP in 1961-1990	40.9	-0.644092	2.11613	5.17391	0.840321	31.9407	-0.550291	2.04816	6.41239	0.69064	16.3	-0.486279	2.13396	13.0918	0.565324	Margaritoulis et al.	2003	NA
Caretta caretta	Goksu Delta, Turkey	TUR	nesting season (27 May to 27 September)	1992	36.17	34.04	-0.0362154	0.0206164	-0.999131	Dervisoglu, 2022	Silikfke Meteorological Station	13.89	17.9	-0.881161		24.74	-0.612817		141.9	0.220719		39.1	-1.44141	1.6	4.09207	0.190774	30.6267	-1.25884	1.33447	4.3572	-0.283635	16.474	-0.401721	2.07258	12.5809	0.445129	Peters et al.	1994	Herpetologica
Caretta caretta	Fethiye, Turkey	TUR	nesting season (May to September)	1993	36.41	29.04	-0.200397	-0.192641	-0.960589	Meteonorm Aggregator	Dalaman Station 172950 LTBS (36.7 N, 28.78 E)	31.57	18	-0.852044	taken for 1996, first measurement in Dalaman	24.3	-0.883303		0	-1.05427		39.8	-1.13134	0.19	0.477387	-1.97953	30.1	-1.54285	0.18	0.598007	-2.0657	16.8025	-0.24213	2.25123	13.3982	0.63743	Margaritoulis et al.	2003	NA
Caretta caretta	Kizilot, Turkey	TUR		1996	36.71	31.56	0.54374	0.078885	-0.835538	Meteonorm Aggregator	Antalya (173000 LTAI, 36.86 N, 30.73 E)	78.5	18.4	-0.735578		27.2667	0.940426		0	-1.05427		39.7	-1.17563	2.23884	5.63939	1.1198	30.1	-1.54285	1.49046	4.95171	-0.00180512	16.7555	-0.264929	2.52842	15.0901	1.03547	Sak, Baran	2001	Turkish Journal of Zoology
Caretta caretta	Belek, Turkey	TUR	20 July to 18 September	1996	36.84	31.08	0.616605	-0.215294	-0.757263	Meteonorm Aggregator	Antalya (173000 LTAI, 36.86 N, 30.73 E)	78.5	18.4	-0.735578		26.6	0.530599		0.166667	-1.05277		41.3	-0.466912	2.02	4.89104	0.670485	31.44	-0.820284	2.08	6.61578	0.787054	15.7	-0.777823	1.66	10.5732	-0.0272094	Sak, Baran	2001	Turkish Journal of Zoology
Caretta caretta	Alagadi, Northern Cyprus	CYP	nesting season	1997	36.28	34.98	-0.137818	-0.0619561	-0.988518	Climate Knowledge Portal, World Bank	Girne (Kyrenia)		18.13	-0.814193		24.762	-0.599293		7.31	-0.988585		39.97	-1.05604	2.67	6.68001	1.74461	30.37	-1.39726	2.37	7.80375	1.35022	15.29	-0.977045	3.97	25.9647	3.59396	Loughran et al.	2000	Eighteenth International Sea Turtle Symposium
Caretta caretta	Wassaw National Wildlife Refuge (NWR) and Blackbeard Island NWR, Georgia	USA	2000 to 2003, mid-May until early August, eggs hatch from late June until early October	2002	31.87	-80.97	0.680689	0.586742	0.43863	Meteorological Center (https://www.weather.gov/wrh/Climate?wfo=mfl)	Sikadway Island	8	19.5556	-0.399121		25.0333	-0.432494		122.237	0.0440498		44.3	0.861943	0.2	0.451467	-1.99509	34.4227	0.788078	2.2517	6.54131	0.751756	18.7	0.679899	0.3	1.60428	-2.13735	LeBlanc et al.	2014	Southeastern Naturalist
Caretta caretta	Cape Lookout, North Carolina	USA	Early, Middle and Late phases of the 2002-nesting season	2002	34.6	-76.5	-0.451605	0.891207	-0.042468	Meteorological Center (https://www.weather.gov/wrh/Climate?wfo=mfl)	Morehead City	22	17.5556	-0.981451		23.9861	-1.07626		205.486	0.792046		48.6475	2.78767	2.17812	4.47735	0.422097	38.88	3.19159	2.73875	7.04411	0.990108	23.64	3.08028	3.6	15.2284	1.06802	Stokes et al.	2006	Herpetological Conservation Society
Caretta caretta	Cape Island, South Carolina	USA	Early, Middle and Late phases of the 2002-nesting season	2002	33	-79.5	0.00761248	-0.0108776	0.999912	Meteorological Center (https://www.weather.gov/wrh/Climate?wfo=mfl)	Downtown Charleston	40	19.2222	-0.496176		25.7361	-0.000468086		130.746	0.120504		45.74	1.49979	1.10907	2.42472	-0.810327	35.0429	1.12249	1.30947	3.73678	-0.577749	19.87	1.24841	1.33	6.69351	-0.940003	Stokes et al.	2006	Herpetological Conservation Society
Caretta caretta	Kiawah Island, South Carolina	USA	Early, Middle and Late phases of the 2002-nesting season	2002	32.5	-80	-0.0516316	0.464873	0.88387	Meteorological Center (https://www.weather.gov/wrh/Climate?wfo=mfl)	Downtown Charleston	21	19.2222	-0.496176		25.7361	-0.000468086		130.746	0.120504		45.274	1.29338	1.2698	2.80471	-0.582175	34.84	1.0131	1.1282	3.23822	-0.814094	19.25	0.947148	1.29	6.7013	-0.93817	Stokes et al.	2006	Herpetological Conservation Society
Caretta caretta	Wassaw National Wildlife Refuge, Georgia	USA	Early, Middle and Late phases of the 2002-nesting season	2002	31.5	-81.2	0.883213	0.461393	0.0839745	Meteorological Center (https://www.weather.gov/wrh/Climate?wfo=mfl)	Sikadway Island	8	19.5556	-0.399121		25.0333	-0.432494		122.237	0.0440498		45.2858	1.29862	2.05874	4.54609	0.463373	35.238	1.22771	1.87143	5.31082	0.168434	19.31	0.976302	1.59	8.23408	-0.577551	Stokes et al.	2006	Herpetological Conservation Society
Caretta caretta	Melbourne Beach, Florida	USA	Early, Middle and Late phases of the 2002-nesting season	2002	28.87	-80.56	-0.359597	-0.745588	-0.56106	Meteorological Center (https://www.weather.gov/wrh/Climate?wfo=mfl)	Melbourne International Airport	8.9	22.7222	0.522901		26.5139	0.477663		154.686	0.335603		44.7813	1.07511	1.50521	3.36126	-0.248015	35.1544	1.18266	1.13762	3.23606	-0.815117	18.03	0.354341	1.08	5.99002	-1.10551	Stokes et al.	2006	Herpetological Conservation Society
Caretta caretta	Hutchinson Island, Florida	USA	Early, Middle and Late phases of the 2002-nesting season	2002	27.35	-80.25	-0.0836906	-0.596524	0.79822	Meteorological Center (https://www.weather.gov/wrh/Climate?wfo=mfl)	Nettles Island	-	25.4444	1.31552		27.375	1.00702		124.142	0.0611664		44.3033	0.863419	1.65273	3.73048	-0.0263335	34.0988	0.613395	1.49221	4.37615	-0.274652	18.77	0.713912	1.67	8.89718	-0.421542	Stokes et al.	2006	Herpetological Conservation Society
Caretta caretta	Juno Beach, Florida	USA	Early, Middle and Late phases of the 2002-nesting season	2002	26.87	-80.05	0.0100371	-0.16539	0.986177	Meteorological Center (https://www.weather.gov/wrh/Climate?wfo=mfl)	West Palm Beach Area	16.6	24.5	1.04053		27.4583	1.05825		203.391	0.773217		44.1489	0.795008	1.30202	2.94916	-0.495445	33.4737	0.276376	1.73974	5.19734	0.114638	18.65	0.655603	1.55	8.31099	-0.559454	Stokes et al.	2006	Herpetological Conservation Society
Caretta caretta	Boca Raton, Florida, US	USA	Early, Middle and Late phases of the 2002-nesting season	2002	26.36	-80.06	-0.0170401	0.336389	0.941569	Meteorological Center (https://www.weather.gov/wrh/Climate?wfo=mfl)	Fort Lauderdale	31.2213	24.8889	1.15376		27.4444	1.04971		245.3	1.14978		44.3983	0.9055	1.17254	2.64096	-0.680492	33.8733	0.491843	1.45796	4.30416	-0.308782	18.63	0.645885	2.12	11.3795	0.162478	Stokes et al.	2006	Herpetological Conservation Society
Caretta caretta	Dalyan, Turkey	TUR	nesting season (May to September)	2004	36.48	28.37	-0.342905	-0.0329048	-0.938794	Meteonorm Aggregator	Dalaman Station 172950 LTBS (36.7 N, 28.78 E)	50.65	18.1	-0.822928		24.24	-0.920187		1.576	-1.04011		40.52	-0.812414	0.84	2.07305	-1.02147	31.6633	-0.699874	2.06222	6.51298	0.738323	14.42	-1.39978	1.24	8.59917	-0.491655	Ozdemir et al.	2007	Zoological Science
Caretta caretta	Fethiye, Turkey	TUR	nesting season (May to September)	2004	36.41	29.04	-0.200397	-0.192641	-0.960589	Meteonorm Aggregator	Dalaman Station 172950 LTBS (36.7 N, 28.78 E)	31.57	18.1	-0.822928		24.24	-0.920187		1.576	-1.04011		39.46	-1.28194	1.51	3.82666	0.0314169	30.8895	-1.11713	2.0265	6.56049	0.760847	14.12	-1.54556	1.46	10.3399	-0.0820994	Ozdemir et al.	2007	Zoological Science
Caretta caretta	Goksu Delta, Turkey	TUR	nesting season (May to September)	2004	36.17	34.04	-0.0362154	0.0206164	-0.999131	Dervisoglu, 2022	Silikfke Meteorological Station	13.89	19.9	-0.298831		25.24	-0.305447		174.9	0.517227		40.95	-0.621945	2.12	5.17705	0.842206	31.9772	-0.53061	2.08033	6.50567	0.734856	14.96	-1.13739	1.48	9.89305	-0.187241	Ozdemir et al.	2007	Zoological Science
Caretta caretta	Dalyan, Turkey	TUR	June to early August (natural nest)	2004	36.48	28.37	-0.342905	-0.0329048	-0.938794	Meteonorm Aggregator	Dalaman Station 172950 LTBS (36.7 N, 28.78 E)	50.65	18.1	-0.822928		25.8333	0.0592983		0.253333	-1.05199		40.4	-0.865568	1.52	3.76238	-0.00717987	31.6	-0.734007	1.4	4.43038	-0.248944	14.6	-1.31232	1.59	10.8904	0.04741	Turkozan and Yilmaz	2007	Marine Turtle Newsletter
Caretta caretta	Dalyan, Turkey	TUR	June to early August (relocated nests)	2004	36.48	28.37	-0.342905	-0.0329048	-0.938794	Meteonorm Aggregator	Dalaman Station 172950 LTBS (36.7 N, 28.78 E)	50.65	18.1	-0.822928		25.8333	0.0592983		0.253333	-1.05199		40.5	-0.821273	1.33	3.28395	-0.294433	31.5	-0.78793	1.09	3.46032	-0.708807	14.5	-1.36091	1.42	9.7931	-0.210755	Turkozan and Yilmaz	2007	Marine Turtle Newsletter
Caretta caretta	Dalyan, Turkey	TUR	June to early August (natural nest) (scute deviations)	2004	36.48	28.37	-0.342905	-0.0329048	-0.938794	Meteonorm Aggregator	Dalaman Station 172950 LTBS (36.7 N, 28.78 E)	50.65	18.1	-0.822928		25.8333	0.0592983		0.253333	-1.05199		40.6	-0.776978	1.69	4.16256	0.233097	31.8	-0.626161	1.36	4.27673	-0.321783	15.1	-1.06937	1.92	12.7152	0.476739	Turkozan and Yilmaz	2007	Marine Turtle Newsletter
Caretta caretta	Dalyan, Turkey	TUR	June to early August (relocated nests) (scute deviations)	2004	36.48	28.37	-0.342905	-0.0329048	-0.938794	Meteonorm Aggregator	Dalaman Station 172950 LTBS (36.7 N, 28.78 E)	50.65	18.1	-0.822928		25.8333	0.0592983		0.253333	-1.05199		40.1	-0.998454	1.33	3.31671	-0.274765	31.4	-0.841853	1.11	3.53503	-0.673389	14.5	-1.36091	1.41	9.72414	-0.226981	Turkozan and Yilmaz	2007	Marine Turtle Newsletter
Caretta caretta	Boa Vista, Cape Verde	CPV	late June to early October	2006	16.03	22.7	0.720086	0.617498	-0.316499	Climate Knowledge Portal, World Bank	Observed, historical data is produced by the Climatic Research Unit (CRU) of University of East Anglia. Data is presented at a 0.5º x 0.5º (50km x 50km) resolution.	-	23.2	0.662013	Cape Verde has three distinct seasons, determined by the activity and intensity of the dominant regional weather systems, identified in a transition season (November to February), a dry season (March June), a rainy season (July to October). Annual temperatures have a low temperature range. The average annual temperature is around 25ºC for coastal areas, reaching 19ºC in areas above 1,000 m. The m…	24.715	-0.628186	Aggregate from a decade	92.985	-0.218787	Aggregate from a decade	41.93	-0.187852	1.46	3.48199	-0.175525	32.07	-0.480569	1.18	3.67945	-0.604926	17.23	-0.0343851	1.66	9.63436	-0.248104	Marco, Abella et al.	2017	Journal of Experimental Marine Biology and Ecology
Caretta caretta	Mon Repos, Queensland, Australia	AUS	5 Jan to 11 Feb	2010	-24.48	152.27	0.0771308	0.790669	0.607366	Bureau of Meteorology Australia (http://www.bom.gov.au/qld/observations/qldall.shtml?ref=hdr)	Bargara, QLD	1.5	27.3308	1.86475	From previous year	30.15	2.71293	Station is in Bundaberg Aero, 15.9 km from nesting. The Monthly mean maximum temperature is the average of all available daily maxima for the month. The Daily maximum air temperature is nominally recorded at 9 am local clock time. It is the highest temperature for the 24 hours leading up to the observation, and is recorded as the maximum temperature for the previous day.	181	0.572037	Observations of Daily rainfall are nominally made at 9 am local clock time and record the total for the previous 24 hours. Rainfall includes all forms of precipitation that reach the ground, such as rain, drizzle, hail and snow.	43.2	0.374696	0.3	0.694444	-1.84921	35	1.09938	0.7	2	-1.40108	19.59	1.11236	0.7	3.57325	-1.67411	Pereira, Booth, Limpus	2012	Endangered Species Research
Caretta caretta	Boca Raton, Florida, US	USA	19 June to 30 September	2012	26.36	-80.06	-0.0170401	0.336389	0.941569	Meteorological Center (https://www.weather.gov/wrh/Climate?wfo=mfl)	Fort Lauderdale	31.2213	25.0556	1.20229		26.5556	0.503277		153.8	0.327642		44	0.729057	1.61	3.65909	-0.0691937	34.21	0.673384	1.58	4.61853	-0.159749	18.27	0.470959	1.91	10.4543	-0.0551953	Pers. Comm.	2019	Pers. Comm.
Caretta caretta	Boca Raton, Florida, US	USA	26 June to 15 October	2013	26.36	-80.06	-0.0170401	0.336389	0.941569	Meteorological Center (https://www.weather.gov/wrh/Climate?wfo=mfl)	Fort Lauderdale	31.2213	25.1667	1.23464		25.8981	0.0991426		186.7	0.623252		43.44	0.481005	1.72	3.95948	0.111166	33.73	0.414553	1.18	3.49837	-0.690769	18.98	0.815953	1.44	7.58693	-0.729805	Pers. Comm.	2019	Pers. Comm.
Caretta caretta	Boca Raton, Florida, US	USA	28 June to 28 September	2014	26.36	-80.06	-0.0170401	0.336389	0.941569	Meteorological Center (https://www.weather.gov/wrh/Climate?wfo=mfl)	Fort Lauderdale	31.2213	25.3889	1.29934		27.0278	0.793571		151.4	0.306078		43.65	0.574024	1.38	3.16151	-0.367947	33.84	0.473869	1.33	3.93026	-0.486029	18.39	0.529267	1.41	7.66721	-0.710918	Pers. Comm.	2019	Pers. Comm.
Caretta caretta	Nagata, Yakushima Island, Kagoshima Prefecture, Japan	JPN	22 May to 11 June	2014	30.24	130.26	-0.0445601	-0.382098	-0.923047	Japan Meteorological Agency (https://www.jma.go.jp/)	Tanegashima	45	19.3	-0.47353		21.5	-2.60457		492.25	3.36865		40.43	-0.85228	1.57	3.88326	0.0653973	32.64	-0.173208	1.26	3.86029	-0.519196	15.45	-0.8993	1.85	11.9741	0.302374	Hatase, Omuta, Komatsu	2015	Marine Biology
Caretta caretta	Nii and Nino beaches on the E and W side of the Niyodo River Mouth	JPN	early May to early August	2014	33.27	133.29	-0.0630911	-0.27229	0.960145	Japan Meteorological Agency (https://www.jma.go.jp/)	Kochi Station		17	-1.14321		24	-1.06772		353.125	2.1186		41.47	-0.39161	1.43	3.44828	-0.19577	33.37	0.22043	1.05	3.14654	-0.857556	16.81	-0.238466	1.55	9.2207	-0.345425	Saito et al.	2019	Journal of Experimental Marine Biology and Ecology
Caretta caretta	Boca Raton, Florida, US	USA	8 July to 9 October	2015	26.36	-80.06	-0.0170401	0.336389	0.941569	Meteorological Center (https://www.weather.gov/wrh/Climate?wfo=mfl)	Fort Lauderdale	31.2213	25.9444	1.4611		27.4352	1.04402		118.2	0.00777242		42.64	0.126643	1.9	4.45591	0.409227	32.35	-0.329584	1.66	5.13138	0.0833665	17.91	0.296032	2.42	13.512	0.664197	Pers. Comm.	2019	Pers. Comm.
Caretta caretta	Boca Raton, Florida, US	USA	30 June to 23 September	2016	26.36	-80.06	-0.0170401	0.336389	0.941569	Meteorological Center (https://www.weather.gov/wrh/Climate?wfo=mfl)	Fort Lauderdale	31.2213	25.4444	1.31552		27.0741	0.822031		160.5	0.387842		43.36	0.445568	2.58	5.95018	1.30641	32.94	-0.0114386	2.38	7.22526	1.07598	18.16	0.417509	1.98	10.9031	0.0503916	Pers. Comm.	2019	Pers. Comm.
Caretta caretta	Boca Raton, Florida, US	USA	5 July to 2 October	2017	26.36	-80.06	-0.0170401	0.336389	0.941569	Meteorological Center (https://www.weather.gov/wrh/Climate?wfo=mfl)	Fort Lauderdale	31.2213	25.5	1.33169		26.8426	0.67973		157.6	0.361785		42.01	-0.152416	3.44	8.18853	2.65034	33.22	0.139546	3.61	10.8669	2.80234	18.43	0.548704	3.32	18.0141	1.72341	Pers. Comm.	2019	Pers. Comm.
Caretta caretta	Boca Raton, Florida, US	USA	22 June to 22 October	2018	26.36	-80.06	-0.0170401	0.336389	0.941569	Meteorological Center (https://www.weather.gov/wrh/Climate?wfo=mfl)	Fort Lauderdale	31.2213	25.2778	1.26699		26.3333	0.366668		155.9	0.346511		43.33	0.43228	2.5	5.76967	1.19803	32.98	0.0101306	3.12	9.46028	2.13551	17.55	0.121105	2.21	12.5926	0.447885	Pers. Comm.	2019	Pers. Comm.
																					mean	42.3541			mean		32.9612			mean		17.3008
																					stdev	2.25758			stdev		1.8545			stdev		2.05801

## Sheet: Meta-analysis Ch mydas PCA
1. Correlation using standardised values
	x	y	z	z AAT	z NSAT	z P	z SCL	z SCW	z m
x		0.050502	0.89836	0.92397	0.98717	0.11178	0.63272	0.87517	0.92098
y	-0.36653		0.43214	0.32946	0.68206	0.22927	0.75103	0.55263	0.53854
z	0.024807	0.1517		0.23286	0.88051	0.11019	0.040125	0.98713	0.10709
z AAT	0.018535	0.18773	0.22865		0.00095884	0.31246	0.70421	0.52692	0.045713
z NSAT	-0.0031242	0.079446	-0.029191	0.58063		0.43307	0.407	0.22377	0.74374
z P	-0.30165	0.23037	0.30293	0.19432	-0.15139		0.19846	0.00026496	0.28596
z SCL	-0.092628	-0.061571	0.3833	0.073642	-0.16002	0.24593		0.0036464	6.2638e-05
z SCW	-0.030507	-0.11496	-0.0031343	0.12244	-0.23304	0.62801	0.52242		0.019251
z m	0.019267	-0.11904	0.30547	0.37389	-0.063435	0.20504	0.67329	0.43207
	PC 1	PC 2	PC 3	PC 4	PC 5	PC 6	PC 7	PC 8	PC 9		PC	Eigenvalue	% variance
MYS	1.3887	-0.3648	4.23	-0.83163	-0.26599	0.16453	0.45003	-0.17028	0.042135		1	2.59041	37.01
GBR	0.76555	0.08462	-0.36417	-1.5713	0.12716	0.082487	-0.70397	-0.073906	-0.095117		2	1.64314	23.476
CRI	0.49418	0.083591	0.091521	-1.4767	-0.047312	0.29253	-0.73952	0.43978	-0.050733		3	1.01263	14.468	74.954
SYC	0.80169	1.2804	0.029608	-0.76831	-0.028324	1.0564	-0.11668	-0.65608	0.0036538		4	0.743605	10.624
YEM	-1.0353	3.8458	-0.15118	-0.10345	0.39357	0.11907	-0.30502	0.36617	0.48931		5	0.416349	5.9485
SYC	0.22721	0.74617	-0.0041708	0.10223	0.15165	0.70471	-0.067335	0.53197	0.29584		6	0.238953	3.414
SYC	1.7726	0.72238	-1.0648	-1.1977	-0.28752	0.42485	0.96249	-0.10006	0.082789		7	0.192205	2.7461
VEN	3.1055	0.044338	0.80087	-0.15187	0.33882	-1.2151	-0.46461	-0.22392	0.12211		8	0.0889333	1.2706
AUS	0.1082	-1.4275	0.039857	1.063	0.48143	0.5084	-0.2737	-0.21069	-0.3324		9	0.073055	1.0438
FRA	0.73671	-1.7537	-1.3145	-0.013227	-0.96342	0.87536	-0.30072	-0.31471	0.16549
FRA	-1.6893	-0.15812	0.23662	1.201	-1.8405	-0.41824	-0.1623	0.18322	0.55631
USA	2.0793	-0.6204	-1.3253	-1.6237	-0.67123	-1.0428	0.33768	0.11484	0.056464
USA	-3.6552	2.5062	0.71675	-0.071581	-1.0493	-0.39942	0.039102	-0.59831	-0.30932
CYP	-2.3177	-2.3133	-0.20063	-0.32914	0.098792	-0.21964	0.0096712	-0.00043522	-0.20957
AUS	0.87649	0.116	-0.83603	0.51344	-1.3659	0.010493	0.60778	0.30814	-0.51017
AUS	-0.0868	1.4831	-0.063597	0.43423	0.46394	0.27533	0.82153	0.35426	-0.46878
CYP	-2.2251	-1.6137	-0.22016	-0.38817	0.26578	0.21151	0.099561	-0.088141	0.25583
CYP	-2.267	-1.5838	-0.2653	-0.33936	0.23512	0.09628	0.073604	-0.060202	0.31438
AUS	0.51605	1.386	-1.7834	0.77186	0.96149	-0.51162	0.047337	-0.63649	0.075224
TUR	-2.2634	-0.63706	0.14514	-0.57211	0.93318	-0.30462	0.40647	0.076069	0.047746
TUR	-2.1025	-0.63143	0.09587	-0.66054	0.85543	-0.31823	0.49869	0.16057	0.02618
MYS	-1.1585	0.42827	-0.044678	-0.32273	-0.13544	-0.26994	-1.0048	0.25942	-0.64297
USA	0.8828	-0.40618	0.18205	0.87803	0.25345	0.038275	-0.061166	0.084247	-0.0054807
USA	1.3986	-0.7034	0.38619	0.85478	0.030777	0.027243	-0.0736	0.05817	0.013798
USA	1.4694	-0.14388	-0.13208	0.60078	0.30822	-0.082755	0.11753	0.19956	0.015112
USA	-0.10045	0.22599	0.30879	1.033	0.26607	0.18058	-0.15686	0.057984	-0.095255
USA	0.82056	-0.063475	0.15755	0.94411	0.24014	-0.13881	0.083513	0.0086217	0.067494
USA	0.50735	-0.062614	0.10676	1.1453	0.049322	-0.25014	0.056595	-0.11983	0.11132
USA	0.95052	-0.46937	0.24235	0.87984	0.20065	0.10331	-0.18134	0.050039	-0.021385
	PC 1	PC 2	PC 3	PC 4	PC 5	PC 6	PC 7	PC 8	PC 9
x	-0.02509	0.011024	-0.083059	-0.048218	-0.10435	0.53657	0.18196	-0.053448	0.80948
y	0.0022405	0.048192	0.095855	0.15072	0.0044484	-0.35167	-0.42129	0.71383	0.39374
z	0.23156	0.11071	-0.17176	0.80348	0.076447	0.37274	0.13094	0.22474	-0.21591
z AAT	0.21473	0.66889	0.1365	-0.031394	-0.40484	0.16199	-0.4891	-0.23334	-0.055344
z NSAT	-0.10458	0.68965	0.085094	-0.16092	0.56218	-0.06824	0.37211	0.14228	0.029963
z P	0.407	-0.077289	0.66687	0.28988	0.023716	-0.3152	0.23144	-0.29785	0.23966
z SCL	0.49746	-0.081662	-0.4259	-0.040131	0.5459	-0.098647	-0.37217	-0.29597	0.17031
z SCW	0.48812	-0.18084	0.34243	-0.43184	0.11699	0.45265	-0.018362	0.393	-0.22788
z m	0.48716	0.13011	-0.43031	-0.1743	-0.43709	-0.32344	0.44962	0.17783	0.027519
2. Correlation using coefficents of variation
	x	y	z	z AAT	z NSAT	z P	z CV SCL	z CV SCW	z CV m
x		0.050502	0.89836	0.92397	0.98717	0.11178	0.039316	0.15936	0.089978
y	-0.36653		0.43214	0.32946	0.68206	0.22927	0.64356	0.68568	0.054356
z	0.024807	0.1517		0.23286	0.88051	0.11019	0.23483	0.42286	0.079979
z AAT	0.018535	0.18773	0.22865		0.00095884	0.31246	0.38361	0.73455	0.67519
z NSAT	-0.0031242	0.079446	-0.029191	0.58063		0.43307	0.44069	0.026888	0.39715
z P	-0.30165	0.23037	0.30293	0.19432	-0.15139		0.23822	0.001758	0.85959
z CV SCL	-0.38474	0.089697	0.22771	-0.16803	-0.14892	0.22612		0.02517	0.12605
z CV SCW	-0.2683	0.078493	-0.15474	-0.065791	-0.41071	0.55551	0.41503		0.02877
z CV m	-0.32058	0.361	-0.33045	-0.08126	-0.16336	0.034349	0.2907	0.40622
	PC 1	PC 2	PC 3	PC 4	PC 5	PC 6	PC 7	PC 8	PC 9		PC	Eigenvalue	% variance
MYS	1.548	2.1368	-0.31782	-2.8271	-1.5702	-0.69551	-0.20081	0.14413	0.12598		1	2.28228	32.6
GBR	0.37527	-0.33882	1.5581	-0.17465	-0.0017721	0.54001	-0.31195	0.081568	-0.061721		2	1.55805	22.255	54.855
CRI	0.62792	-0.21304	1.637	-0.51584	0.039076	0.69114	0.12867	-0.29184	0.15354		3	1.15317	16.472
SYC	-1.2287	0.76993	0.72973	-0.21043	0.22399	0.57746	-0.14842	1.0754	-0.16342		4	0.852985	12.184
YEM	-3.189	1.7692	1.6558	0.40198	-0.091946	0.20184	0.52121	-0.36268	0.53636		5	0.488951	6.9841
SYC	-1.3611	0.31038	-0.051921	-0.055503	0.61461	-0.09596	0.32914	0.087376	0.41938		6	0.341374	4.8761
SYC	-1.9349	0.12026	-0.77868	-0.40733	-0.70868	0.36505	-0.10861	0.62147	-0.038778		7	0.137485	1.9638
VEN	2.7792	2.0986	0.68838	-0.39292	-0.33059	-0.24	-0.2197	-0.41051	-0.047081		8	0.116209	1.6599
AUS	1.7024	0.045385	-1.7445	0.93009	-0.679	0.6531	0.17616	-0.2506	-0.10807		9	0.070406	1.0057
FRA	0.94565	-1.1879	-1.3962	-1.1763	0.17277	1.8012	0.50836	0.01312	0.033118
FRA	-0.81792	-0.52988	-0.77658	-0.87627	1.1729	-0.032515	-0.64883	-0.30275	0.6531
USA	2.7261	-0.37213	1.6714	0.2687	-0.30282	0.66411	-0.0021411	0.05406	-0.083
USA	-2.4483	0.1882	1.7674	-0.37893	-0.078039	0.11608	-0.46826	0.042128	-0.40202
CYP	0.71558	-2.8174	-0.010087	-0.030409	0.0303	-0.47947	-0.20254	-0.054693	-0.19942
AUS	-1.5536	0.015615	-1.8782	-0.45475	0.42589	0.36639	-0.44038	-0.26906	-0.34993
AUS	-2.5968	0.78588	-1.0139	-0.0075189	-0.4445	-0.42713	0.52086	-0.27156	-0.43933
CYP	0.24628	-2.3136	0.11651	0.096484	-0.18026	-0.24533	0.092969	0.29254	0.20838
CYP	-0.12774	-2.2603	-0.4074	-0.080599	-0.56141	-0.14923	0.003414	0.0106	0.32006
AUS	-0.87756	1.0439	-0.89286	2.4373	-1.0633	0.35095	-0.32891	-0.023498	0.0089502
TUR	-0.1966	-1.6379	0.7942	0.30892	-0.64408	-0.91842	0.31707	0.036637	-0.051818
TUR	-0.61486	-1.5967	0.23206	0.16701	-1.0344	-0.81946	0.19936	-0.15561	0.013634
MYS	-0.41255	-0.45551	1.2069	0.33784	0.55852	0.18519	-0.58562	-0.6795	-0.33589
USA	0.66147	0.38636	-0.30555	0.047103	0.99021	-0.53757	0.21926	0.13288	-0.12292
USA	0.11762	0.42099	-1.2466	-0.28834	0.85817	-0.68782	-0.3674	0.10974	0.0011745
USA	1.8256	0.66723	0.83462	0.99195	1.2225	-0.49231	0.3954	0.483	-0.11388
USA	0.40057	0.72276	-0.29	-0.08319	0.27959	0.10129	0.70504	-0.32265	-0.15514
USA	1.5012	1.1352	-0.7299	2.0812	-0.35498	-0.072328	-0.48892	0.19307	0.376
USA	0.79318	0.71501	-0.4211	0.04059	0.53033	-0.25167	0.34332	-0.03762	-0.078631
USA	0.39346	0.39152	-0.63099	-0.14918	0.92708	-0.46908	0.062265	0.054815	-0.098635
	PC 1	PC 2	PC 3	PC 4	PC 5	PC 6	PC 7	PC 8	PC 9
x	-0.094202	-0.060708	-0.066519	-0.075463	0.019693	0.21355	0.30362	0.57027	0.71689
y	0.040534	0.086989	0.086051	0.027135	0.23214	-0.21083	-0.021993	-0.69021	0.63831
z	-0.029463	0.33924	-0.49148	0.32676	0.51438	0.056079	0.48054	-0.040877	-0.18818
z AAT	-0.2503	0.6315	0.28296	-0.12031	0.2023	0.52091	-0.36211	0.023449	0.0081569
z NSAT	-0.4264	0.35707	0.4055	0.23883	-0.40216	-0.34627	0.43166	0.0042596	-0.035035
z P	0.34324	0.53378	-0.23314	-0.34553	-0.054262	-0.55727	-0.18701	0.26545	0.067835
z CV SCL	0.41575	0.15181	-0.023117	0.77506	-0.27906	0.11653	-0.27656	0.097765	0.15924
z CV SCW	0.56155	0.17603	0.11437	-0.29409	-0.32111	0.39794	0.48226	-0.23865	-0.055777
z CV m	0.37168	-0.091754	0.6589	0.093238	0.54272	-0.18184	0.12223	0.2433	-0.094027

## Sheet: Cape Verde analysis
Nest	Beach	Laying day	Emergence day	Middle incubation	Temperature - 50% (average, C)	z T1	Precipitation - 50% (mm)	z P1	days	Middle incubation -2	Temperature - 50% (average, C)	z T2	Precipitation - 50% (mm)	z P2	clutch size	z clutch size	% females	z %	mass (g)	z mass	SCL (mm)	z SCL	SCW (mm)	z SCW
1	Benguinho	2020-07-09	2020-09-06	2020-08-07 12:00:00	23	-2.2307	0.2	-0.0812717	-2	2020-08-05 12:00:00	24	-1.05775	0.5	0.186114					17.38	0.695263	44.08	1.47219
2	Benguinho	2020-07-08	2020-09-06	2020-08-07	23	-2.2307	0.2	-0.0812717	-2	2020-08-05	24	-1.05775	0.5	0.186114					15.9	-0.198063	43.46	1.04814
3	Ervatao	2020-07-16	2020-09-08	2020-08-12	24	-1.14278	0.2	-0.0812717	-2	2020-08-10	25	0.0463926	0	-0.213661	82	-0.398938	91	0.654395	16.94	0.42968	43.05	0.767719	32.78	0.603142
4	Ponta Cosme	2020-07-16	2020-09-06	2020-08-11	25	-0.0548534	0.6	0.128975	-2	2020-08-09	25	0.0463926	0	-0.213661	91	0.231155	0	-3.1756	17.4	0.707335	42.69	0.521497	31.2222	-0.715033
5	Ponta Cosme	2020-07-16	2020-09-02	2020-08-09	25	-0.0548534	0	-0.186395	-2	2020-08-07	23	-2.1619	0.2	-0.0537513	81	-0.468949	100	1.03319	14.3	-1.16382	41.1	-0.565984	32.875	0.68353
6	Ervatao	2020-07-16	2020-09-10	2020-08-13	25	-0.0548534	0.2	-0.0812717	-2	2020-08-11	25	0.0463926	0.6	0.266069	96	0.581207	76.5	0.0441209	15.75	-0.288603	41.423	-0.345068	33.3	1.04316
7	Ponta Cosme	2020-07-16	2020-09-20	2020-08-18	25	-0.0548534	0	-0.186395	-2	2020-08-16	24	-1.05775	0.1	-0.133706	91	0.231155	4.2	-2.99883	15.8	-0.258423	41.8	-0.0872189	32.3	0.196971
8	Ponta Cosme	2020-07-16	2020-09-15	2020-08-15 12:00:00	24	-1.14278	0	-0.186395	-2	2020-08-13 12:00:00	25	0.0463926	0.2	-0.0537513			40.3	-1.47946	15.31	-0.554187	42.45	0.357349	31.979	-0.0746556
9	Ervatao	2020-07-17	2020-09-07	2020-08-12	24	-1.14278	0.2	-0.0812717	-2	2020-08-10	25	0.0463926	0	-0.213661	114	1.84139	100	1.03319	12.125	-2.47665	38.5	-2.34425	29.73	-1.97774
10	Ervatao	2020-07-17	2020-09-10	2020-08-13 12:00:00	25	-0.0548534	0.2	-0.0812717	-2	2020-08-11 12:00:00	25	0.0463926	0.6	0.266069	83	-0.328928	83.7	0.347154	16.23	0.00112432	42.477	0.375815	31.92	-0.124581
11	Ponta Cosme	2020-07-17	2020-09-13	2020-08-15	25	-0.0548534	0	-0.186395	-2	2020-08-13	25	0.0463926	0.2	-0.0537513	67	-1.44909	62	-0.566153	15.5	-0.439503	40.2	-1.18154	30.67	-1.18232
12	Ponta Cosme	2020-07-18	2020-09-09	2020-08-13 12:00:00	25	-0.0548534	0.2	-0.0812717	-2	2020-08-11 12:00:00	25	0.0463926	0.6	0.266069	101	0.931259	98.2	0.957428	15.14	-0.656799	40.88	-0.716453	30.67	-1.18232
13	Ponta Cosme	2020-07-17	2020-09-09	2020-08-13	25	-0.0548534	0.2	-0.0812717	-2	2020-08-11	25	0.0463926	0.6	0.266069	79	-0.608969	91	0.654395	16.32	0.0554482	43.528	1.09465	32.1333	0.0559396
14	Ponta Cosme	2020-07-18	2020-09-11	2020-08-14 12:00:00	25	-0.0548534	0	-0.186395	-2	2020-08-12 12:00:00	24	-1.05775	0.2	-0.0537513	86	-0.118897	83.7	0.347154	14.6083	-0.977712	41.8583	-0.0473218	31.7583	-0.261381
15	Ponta Cosme	2020-07-18	2020-09-16	2020-08-17	26	1.03307	0	-0.186395	-2	2020-08-15	24	-1.05775	0	-0.213661	88	0.0211238	47.6	-1.17222	16.85	0.375356	41.64	-0.196651	30.9	-0.987694
16	Ponta Cosme	2020-07-18	2020-09-21	2020-08-19 12:00:00	24	-1.14278	0	-0.186395	-2	2020-08-17 12:00:00	26	1.15054	0	-0.213661	84	-0.258918	11.4	-2.6958	10.7	-3.33678	37	-3.37018	30	-1.74926
17	Ervatao	2020-07-19	2020-09-12	2020-08-15 12:00:00	24	-1.14278	0	-0.186395	-2	2020-08-13 12:00:00	25	0.0463926	0.2	-0.0537513	97	0.651217	83.7	0.347154	15.45	-0.469683	41.6	-0.224009	30.9	-0.987694
18	Ervatao	2020-07-18	2020-09-19	2020-08-18 12:00:00	25	-0.0548534	0	-0.186395	-2	2020-08-16 12:00:00	24	-1.05775	0.1	-0.133706	100	0.861248	25.9	-2.08553	14.58	-0.994814	41.86	-0.0461818	32.93	0.73007
19	Ervatao	2020-07-19	2020-09-20	2020-08-19 12:00:00	24	-1.14278	0	-0.186395	-2	2020-08-17 12:00:00	26	1.15054	0	-0.213661	76	-0.819001	25.9	-2.08553	14.97	-0.75941	41.7	-0.155614	32.3	0.196971		PC	Eigenvalue	% variance	Eig 2.5%	Eig 97.5%
20	Ponta Cosme	2020-07-19	2020-09-16	2020-08-17 12:00:00	26	1.03307	0	-0.186395	-2	2020-08-15 12:00:00	24	-1.05775	0	-0.213661	42	-3.19935	54.8	-0.869186	16.15	-0.0471636	41.56	-0.251367	33.2	0.958541		1	2.47279	27.969	19.633	36.642	58.537	79.328
21	Ervatao	2020-07-19	2020-09-15	2020-08-17	26	1.03307	0	-0.186395	-2	2020-08-15	24	-1.05775	0	-0.213661	83	-0.328928	54.8	-0.869186	18.56	1.40751	44.42	1.70473	33.47	1.18701		2	1.46417	16.561	9.8165	21.72
22	Ponta Cosme	2020-07-19	2020-09-18	2020-08-18 12:00:00	25	-0.0548534	0	-0.186395	-2	2020-08-16 12:00:00	24	-1.05775	0.1	-0.133706	78	-0.67898	40.3	-1.47946	15.87	-0.216171	42.791	0.590576	32.5	0.366209		3	1.23837	14.007	3.1658	20.966
23	Ponta Cosme	2020-07-19	2020-09-13	2020-08-16	24	-1.14278	0.1	-0.133833	-2	2020-08-14	25	0.0463926	0	-0.213661	95	0.511196	76.5	0.0441209	16.5	0.164096	40.2	-1.18154	33.3	1.04316		4	0.946497	10.706	6.5275	14.485
24	Ponta Cosme	2020-07-20	2020-09-11	2020-08-15 12:00:00	24	-1.14278	0	-0.186395	-2	2020-08-13 12:00:00	25	0.0463926	0.2	-0.0537513	73	-1.02903	98.2	0.957428	17	0.465896	43.43	1.02762	33.1	0.873923		5	0.904227	10.228	3.3194	36.908
25	Ervatao	2020-07-20	2020-09-13	2020-08-16 12:00:00	24	-1.14278	0.1	-0.133833	-2	2020-08-14 12:00:00	25	0.0463926	0	-0.213661	87	-0.0488865	76.5	0.0441209	15.87	-0.216171	41.5	-0.292404	31.2	-0.733837		6	0.782167	8.847	0.7788	14.473
26	Ponta Cosme	2020-07-20	2020-09-14	2020-08-17	26	1.03307	0	-0.186395	-2	2020-08-15	24	-1.05775	0	-0.213661	91	0.231155	69.3	-0.258912	13.749	-1.4964	40.64	-0.880601	30.82	-1.05539		7	0.523323	5.9192	0.64917	8.8838
27	Ponta Cosme	2020-07-20	2020-09-18	2020-08-19	24	-1.14278	0	-0.186395	-2	2020-08-17	26	1.15054	0	-0.213661	91	0.231155	47.6	-1.17222	14.28	-1.17589	41.14	-0.538626	32.03	-0.0315		8	0.3274	3.7032	2.3427	5.3744
28	Ponta Cosme	2020-07-21	2020-09-10	2020-08-15 12:00:00	24	-1.14278	0	-0.186395	-2	2020-08-13 12:00:00	25	0.0463926	0.2	-0.0537513	97	0.651217	98.2	0.957428	18.22	1.20229	43.543	1.10491	32.1	0.0277333		9	0.182141	2.0602	1.0889	2.5845
29	Ervatao	2020-07-20	2020-09-12	2020-08-16	24	-1.14278	0.1	-0.133833	-2	2020-08-14	25	0.0463926	0	-0.213661	106	1.28131	91	0.654395	16.904	0.40795	42.632	0.481828	32.8	0.620066
30	Benguinho	2020-07-21	2020-09-15	2020-08-18	25	-0.0548534	0	-0.186395	-2	2020-08-16	24	-1.05775	0.1	-0.133706	88	0.0211238	76.5	0.0441209	15.77	-0.276531	42.17	0.165843	32.48	0.349285
31	Ponta Cosme	2020-07-21	2020-09-21	2020-08-21	24	-1.14278	0.2	-0.0812717	-2	2020-08-19	25	0.0463926	0	-0.213661	70	-1.23906	33.1	-1.78249	12.66	-2.15372	39.7	-1.52351	31.1	-0.818456			PC 1	PC 2	PC 3	PC 4	PC 5	PC 6	PC 7	PC 8	PC 9			PC 1	PC 2	PC 3	PC 4	PC 5	PC 6	PC 7	PC 8	PC 9
32	Ervatao	2020-07-21	2020-09-20	2020-08-20 12:00:00	24	-1.14278	0	-0.186395	-2	2020-08-18 12:00:00	25	0.0463926	0	-0.213661	108	1.42133	40.3	-1.47946	18.93	1.63084	44.3	1.62266				5	-0.25666	-0.68864	-0.6272	-1.7853	-0.23562	0.57557	-0.74794	1.7488	0.097696		z T1	-0.063065	0.6057	-0.23218	-0.37345	-0.010707	0.28344	0.58386	-0.1138	0.038685
33	Ervatao	2020-07-21	2020-09-17	2020-08-19	24	-1.14278	0	-0.186395	-2	2020-08-17	26	1.15054	0	-0.213661	91	0.231155	62	-0.566153	17.92	1.02121	42.88	0.651447	33.8	1.46626		1	1.5526	-1.4962	-0.12228	0.29057	0.18559	-0.38125	-1.8744	-0.34891	0.47354		z P1	-0.14237	0.43379	-0.17413	0.1256	0.76455	-0.16461	-0.32869	0.13091	-0.092993
34	Ponta Cosme	2020-07-21	2020-09-16	2020-08-18 12:00:00	25	-0.0548534	0	-0.186395	-2	2020-08-16 12:00:00	24	-1.05775	0.1	-0.133706	74	-0.959021	69.3	-0.258912	16.77	0.327068	42.76	0.569373	31.48	-0.496904		2	0.79491	-1.5691	-0.036308	0.27989	0.096042	-0.19101	-1.8624	0.18012	0.74781		z T2	-0.12578	0.32861	0.46895	0.55651	-0.10131	-0.42879	0.36857	-0.1078	0.070566
35	Ponta Cosme	2020-07-21	2020-09-15	2020-08-18	25	-0.0548534	0	-0.186395	-2	2020-08-16	24	-1.05775	0.1	-0.133706	94	0.441186	76.5	0.0441209	16.61	0.230492	41.27	-0.449712	31.61	-0.386899		4	-0.13273	-0.27305	-1.6349	2.0526	0.11533	1.0181	-0.014131	-1.8622	-0.049156		z P2	0.13763	0.45431	0.45106	0.060743	-0.23958	0.51399	-0.49535	-0.020507	-0.011676
36	Ponta Cosme	2020-07-21	2020-09-09	2020-08-15	24	-1.14278	0	-0.186395	-2	2020-08-13	25	0.0463926	0.2	-0.0537513	89	0.0911342	100	1.03319	13.56	-1.61049	40.37	-1.06527	30.31	-1.48695		9	-3.3814	-1.8128	2.184	-0.71332	0.89077	0.51276	-0.19304	0.44641	0.26834		z clutch size	0.1004	-0.33871	0.43531	0.070356	0.57225	0.47175	0.33699	-0.097763	0.087184
37	Ponta Cosme	2020-07-22	2020-09-22	2020-08-22	26	1.03307	0	-0.186395	-2	2020-08-20	24	-1.05775	0	-0.213661	98	0.721227	33.1	-1.78249	13.44	-1.68292	40.08	-1.26361				3	1.0902	-0.51811	0.17133	0.13321	-0.11272	-1.0178	-0.59054	0.39591	0.16678		z %	0.14121	0.050742	0.51545	-0.67874	0.088579	-0.41509	-0.013139	0.26521	0.021428
38	Benguinho	2020-07-07	2020-09-08	2020-08-07 12:00:00	23	-2.2307	0.2	-0.0812717	-2	2020-08-05 12:00:00	24	-1.05775	0.5	0.186114			25.9	-2.08553	17.31	0.653011	41.17	-0.518107	32.38	0.264666		38	0.22523	-1.7548	-0.92065	1.7084	-0.17356	0.80005	-1.6058	-0.17206	-1.0349		z mass	0.57569	0.04152	-0.023955	-0.0031405	0.062112	-0.14461	0.030447	-0.46911	-0.64847
39	Ponta Cosme	2020-07-22	2020-09-15	2020-08-18 12:00:00	25	-0.0548534	0	-0.186395	-2	2020-08-16 12:00:00	24	-1.05775	0.1	-0.133706	47	-2.8493	83.7	0.347154	14.42	-1.09139	40.23	-1.16102	30.89	-0.996156		12	-1.1108	-0.36589	1.3289	-0.85323	0.44295	0.24763	-0.025478	-0.26804	0.14328		z SCL	0.57047	0.084414	-0.15337	0.032154	0.08012	-0.14307	-0.09383	-0.25436	0.73654
40	Ponta Cosme	2020-07-22	2020-09-16	2020-08-19	24	-1.14278	0	-0.186395	-2	2020-08-17	26	1.15054	0	-0.213661	109	1.49134	76.5	0.0441209	17.82	0.960847	42.22	0.20004	32.84	0.653913		13	0.76386	0.40564	0.06533	-0.3846	-0.33218	-0.60341	-0.42137	-0.040932	0.72373		z SCW	0.5041	0.066554	-0.11454	0.25434	-0.045664	0.091012	0.21539	0.7702	-0.11695
41	Ervatao	2020-07-22	2020-09-15	2020-08-18 12:00:00	25	-0.0548534	0	-0.186395	-2	2020-08-16 12:00:00	24	-1.05775	0.1	-0.133706	102	1.00127	76.5	0.0441209	16.59	0.21842	42.47	0.371028	32.91	0.713147		36	-2.0478	-1.017	1.2408	-0.67722	-0.096096	-0.47634	-0.81466	0.24671	0.43759
42	Ponta Cosme	2020-07-22	2020-09-19	2020-08-20 12:00:00	24	-1.14278	0	-0.186395	-2	2020-08-18 12:00:00	25	0.0463926	0	-0.213661	99	0.791238	54.8	-0.869186	18.9333	1.63285	42.7667	0.573933	32.42	0.298514		6	0.26824	-0.09932	0.38586	0.31741	0.11299	0.5572	0.32327	0.96613	-0.13385
43	Ponta Cosme	2020-07-22	2020-09-22	2020-08-22	26	1.03307	0	-0.186395	-2	2020-08-20	24	-1.05775	0	-0.213661	89	0.0911342	33.1	-1.78249	15.3875	-0.507408	41.9375	0.00682429	31.3	-0.649218		10	0.21828	0.22079	0.15981	-0.22478	-0.25153	-0.24989	-0.29693	-0.079687	0.27858
44	Ervatao	2020-07-22	2020-09-12	2020-08-17	26	1.03307	0	-0.186395	-2	2020-08-15	24	-1.05775	0	-0.213661	84	-0.258918	40.3	-1.47946	17.64	0.852199	43.1	0.801916	33.4	1.12778		28	1.6196	-0.8095	0.87134	-0.13885	0.49669	-0.75916	-0.41559	-0.5276	0.083137
45	Ervatao	2020-07-23	2020-09-14	2020-08-18 12:00:00	25	-0.0548534	0	-0.186395	-2	2020-08-16 12:00:00	24	-1.05775	0.1	-0.133706	99	0.791238	98.2	0.957428	15.59	-0.385179	42.26	0.227398	31.8	-0.226123		14	-0.53085	-0.49038	-0.28704	-0.90346	-0.11216	0.36605	-0.45978	0.47288	0.56764
46	Ervatao	2020-07-23	2020-09-15	2020-08-19	24	-1.14278	0	-0.186395	-2	2020-08-17	26	1.15054	0	-0.213661	97	0.651217	91	0.654395	15.27	-0.578331	39.85	-1.42092	29.78	-1.93543		24	1.4142	-0.22068	0.071916	-0.043382	-0.55415	-1.3598	-0.81654	0.64389	0.26023
47	Ervatao	2020-07-23	2020-09-16	2020-08-19 12:00:00	24	-1.14278	0	-0.186395	-2	2020-08-17 12:00:00	26	1.15054	0	-0.213661	81	-0.468949	83.7	0.347154	18.23	1.20832	42.51	0.398386	33.55	1.25471		17	-0.69517	-1.0891	0.91605	-0.021261	0.27972	-0.16832	-0.55425	-0.35588	0.30005
48	Ponta Cosme	2020-07-23	2020-09-14	2020-08-18 12:00:00	25	-0.0548534	0	-0.186395	-2	2020-08-16 12:00:00	24	-1.05775	0.1	-0.133706	87	-0.0488865	91	0.654395	16.35	0.0735562	42.26	0.227398	30.3	-1.49541		29	1.0995	-1.134	0.95458	0.24065	0.78323	-0.17033	0.023866	0.32331	0.11519
49	Ervatao	2020-07-24	2020-09-17	2020-08-20 12:00:00	24	-1.14278	0	-0.186395	-2	2020-08-18 12:00:00	25	0.0463926	0	-0.213661	114	1.84139	83.7	0.347154	16.74	0.30896	42.03	0.0700897	33.06	0.840075		44	1.3457	0.29091	-1.9476	0.2856	-0.20913	1.0246	0.50679	-0.1225	-0.16295
50	Ervatao	2020-07-23	2020-09-13	2020-08-18	25	-0.0548534	0	-0.186395	-2	2020-08-16	24	-1.05775	0.1	-0.133706	62	-1.79915	100	1.03319	16.1	-0.0773436	42.36	0.295793	31.67	-0.336128		11	-1.7298	0.14247	-0.55332	-0.034704	-1.0811	-0.35596	-0.56477	-0.4328	-0.56486
51	Ponta Cosme	2020-07-24	2020-09-17	2020-08-20 12:00:00	24	-1.14278	0	-0.186395	-2	2020-08-18 12:00:00	25	0.0463926	0	-0.213661	90	0.161145	83.7	0.347154	14.94	-0.777518	40.9	-0.702774	32.1	0.0277333		23	0.056851	-1.0267	0.51725	0.65492	0.12077	0.031568	0.010975	1.0997	-1.0747
52	Ponta Cosme	2020-07-24	2020-09-16	2020-08-20	24	-1.14278	0	-0.186395	-2	2020-08-18	25	0.0463926	0	-0.213661	98	0.721227	91	0.654395	17.44	0.731479	41.52	-0.278725	30.34	-1.46156		25	-0.60269	-0.89543	0.34878	0.19514	-0.071213	-0.46613	-0.65408	-0.25687	-0.014581
53	Ervatao	2020-07-25	2020-09-18	2020-08-21 12:00:00	24	-1.14278	0.2	-0.0812717	-2	2020-08-19 12:00:00	24	-1.05775	0	-0.213661	109	1.49134	83.7	0.347154	16.21	-0.0109477	41.8	-0.0872189	32.5	0.366209		50	0.063769	0.13882	-0.767	-1.5041	-0.90617	-0.93998	-1.0181	0.24789	0.12031
54	Ervatao	2020-07-24	2020-09-19	2020-08-21 12:00:00	24	-1.14278	0.2	-0.0812717	-2	2020-08-19 12:00:00	24	-1.05775	0	-0.213661	63	-1.72914	69.3	-0.258912	19.9	2.21633	44.5	1.75945	34.6	2.14321		26	-1.848	-0.1983	-0.5404	-1.112	-0.0011279	1.1301	0.27029	-0.0037014	0.44856
55	Ponta Cosme	2020-07-25	2020-09-14	2020-08-19 12:00:00	24	-1.14278	0	-0.186395	-2	2020-08-17 12:00:00	26	1.15054	0	-0.213661	102	1.00127	100	1.03319	17.8	0.948775	43.57	1.12337	34.1167	1.73421		45	0.15021	-0.75389	0.32714	-1.2437	0.53959	0.37834	-0.12334	0.22251	0.48113
56	Ponta Cosme	2020-07-25	2020-09-14	2020-08-19 12:00:00	24	-1.14278	0	-0.186395	-2	2020-08-17 12:00:00	26	1.15054	0	-0.213661	108	1.42133	100	1.03319	17.02	0.477968	41.65	-0.189811	32.14	0.0615809		48	-0.35232	-0.55012	-0.060334	-1.4216	0.11855	-0.074304	-0.662	-0.96967	0.25162
57	Ervatao	2020-07-24	2020-09-21	2020-08-22 12:00:00	26	1.03307	0	-0.186395	-2	2020-08-20	24	-1.05775	0	-0.213661	72	-1.09904	54.8	-0.869186	16.14	-0.0531996	42.04	0.0769292	31.9	-0.141505		55	2.229	-0.52959	1.3166	0.87292	0.53862	-0.9931	0.54422	0.76405	0.1731
58	Ervatao	2020-07-25	2020-09-19	2020-08-22	26	1.03307	0	-0.186395	-2	2020-08-20	24	-1.05775	0	-0.213661	96	0.581207	76.5	0.0441209	16.57	0.206348	41.4	-0.360799	32.2	0.112352		56	0.41146	-0.91311	1.9029	0.43708	0.72111	-0.69153	0.43469	-0.0095563	-0.25507
59	Ervatao	2020-07-26	2020-09-16	2020-08-21	24	-1.14278	0.2	-0.0812717	-2	2020-08-19	24	-1.05775	0	-0.213661	96	0.581207	100	1.03319	16.57	0.206348	41.4	-0.360799	30.41	-1.40233		8	-0.26989	-0.85435	-0.50137	1.4256	-0.25525	0.295	-0.6084	-0.17807	0.57562
60	Ervatao	2020-07-26	2020-09-17	2020-08-21 12:00:00	24	-1.14278	0.2	-0.0812717	-2	2020-08-19 12:00:00	24	-1.05775	0	-0.213661	108	1.42133	98.2	0.957428	18.5611	1.40818	45.7444	2.61058	34.3	1.88935		21	2.2909	0.4488	-1.8219	-0.091103	-0.090985	0.534	0.4207	-0.39922	0.13675
61	Ponta cosme	2020-07-26	2020-09-19	2020-08-22 12:00:00	26	1.03307	0	-0.186395	-2	2020-08-20 12:00:00	24	-1.05775	0	-0.213661	63	-1.72914	83.7	0.347154	15.43	-0.481755	41.07	-0.586503	31.2	-0.733837		30	0.2654	-0.50128	-0.53873	-0.53277	-0.0064681	0.43961	-0.23695	0.46595	0.21106
62	Ponta cosme	2020-07-26	2020-09-18	2020-08-22	26	1.03307	0	-0.186395	-2	2020-08-20	24	-1.05775	0	-0.213661	94	0.441186	91	0.654395	17.34	0.671119	42.44	0.350509	31.56	-0.429209		35	-0.12555	-0.72397	-0.18824	-0.71296	0.24971	0.58538	-0.18108	-0.22661	-0.45315
63	Ponta cosme	2020-07-26	2020-09-21	2020-08-23 12:00:00	26	1.03307	0	-0.186395	-2	2020-08-21 12:00:00	24	-1.05775	0.2	-0.0537513	113	1.77138	69.3	-0.258912	17.2118	0.593717	41.4471	-0.328613	32.1	0.0277333		39	-1.8856	0.25061	-1.2541	-1.324	-1.7175	-0.85575	-1.3989	0.50545	-0.32916
64	Ponta cosme	2020-07-27	2020-09-20	2020-08-23 12:00:00	26	1.03307	0	-0.186395	-2	2020-08-21 12:00:00	24	-1.05775	0.2	-0.0537513	84	-0.258918	83.7	0.347154	19.33	1.87228	43.3	0.938706	33.7	1.38164		41	0.94723	-0.77166	-0.19594	-0.36738	0.58506	0.83384	0.16734	0.36197	0.077487
65	Ervatao	2020-07-26	2020-09-15	2020-08-20 12:00:00	24	-1.14278	0	-0.186395	-2	2020-08-18 12:00:00	25	0.0463926	0	-0.213661	100	0.861248	100	1.03319	15.7571	-0.284292	41.3071	-0.424309	33.0875	0.863345		46	-2.0395	-0.95243	1.8156	0.0951	0.17379	-0.75036	-0.16749	-0.76501	-0.315
66	Benguinho	2020-07-26	2020-09-18	2020-08-22	26	1.03307	0	-0.186395	-2	2020-08-20	24	-1.05775	0	-0.213661	94	0.441186	91	0.654395	15.6062	-0.375371	40.6	-0.907959	31.5	-0.47998		65	0.32866	-1.084	1.1032	-0.018333	0.41029	-0.26668	0.0097416	1.1954	-0.15194
67	Ervatao	2020-07-26	2020-09-18	2020-08-22	26	1.03307	0	-0.186395	-2	2020-08-20	24	-1.05775	0	-0.213661	80	-0.538959	91	0.654395	16.71	0.290852	42.2	0.186361				15	-0.49258	-0.033381	-1.2599	-0.47311	-0.034165	1.0473	0.22002	-1.2264	-0.31578
68	Ponta cosme	2020-07-26	2020-09-20	2020-08-23	26	1.03307	0	-0.186395	-2	2020-08-21	24	-1.05775	0.2	-0.0537513	98	0.721227	76.5	0.0441209	19.08	1.72138	44.7	1.89624	32.8	0.620066		20	-0.066215	1.1805	-2.711	-0.40967	-1.97	-0.35094	-0.45762	0.88517	-0.5761
69	Ponta cosme	2020-07-26	2020-09-20	2020-08-23	26	1.03307	0	-0.186395	-2	2020-08-21	24	-1.05775	0.2	-0.0537513	77	-0.74899	76.5	0.0441209	15.8	-0.258423	43.3	0.938706	31.7	-0.310742		34	0.27507	-0.18214	-1.1002	-0.60129	-0.48545	-0.11979	-0.76531	-0.56117	0.11757
70	Benguinho	2020-07-27	2020-09-16	2020-08-21 12:00:00	24	-1.14278	0.2	-0.0812717	-2	2020-08-19 12:00:00	24	-1.05775	0	-0.213661	107	1.35132	98.2	0.957428	18.6333	1.45177	43.8778	1.33388	32.5444	0.403817		40	1.0751	-0.89489	1.2847	1.2744	0.70768	-0.31946	0.57637	-0.14867	-0.36317
71	Benguinho	2020-07-27	2020-09-18	2020-08-22 12:00:00	26	1.03307	0	-0.186395	-2	2020-08-20 12:00:00	24	-1.05775	0	-0.213661	71	-1.16905	98.2	0.957428	16.13	-0.0592356	41.14	-0.538626	31.18	-0.750761		47	1.4815	-0.14834	0.4822	1.0891	-0.38311	-1.3802	0.029877	0.41731	-0.61256
72	Ponta cosme	2020-07-27	2020-09-20	2020-08-23 12:00:00	26	1.03307	0	-0.186395	-2	2020-08-21 12:00:00	24	-1.05775	0.2	-0.0537513	98	0.721227	83.7	0.347154	16.13	-0.0592356	40.6	-0.907959	34	1.63549		52	-0.24709	-1.1564	1.0671	-0.35982	0.4765	-0.55274	-0.51455	-1.1876	-0.45278
73	Ponta cosme	2020-07-27	2020-09-20	2020-08-23 12:00:00	26	1.03307	0	-0.186395	-2	2020-08-21 12:00:00	24	-1.05775	0.2	-0.0537513	83	-0.328928	83.7	0.347154	16.97	0.447788	41.8	-0.0872189	31.6	-0.395361		59	-0.3985	-1.4313	0.6831	-1.2137	0.58071	-0.22778	-1.0036	-0.63019	-0.2733
74	Ervatao	2020-07-28	2020-09-23	2020-08-25 12:00:00	25	-0.0548534	0	-0.186395	-2	2020-08-23 12:00:00	26	1.15054	0	-0.213661	80	-0.538959	69.3	-0.258912	15.13	-0.662835	41.8	-0.0872189	31.7	-0.310742		70	2.2535	-1.3821	0.48423	-0.59986	1.1449	-0.090317	-0.47623	-0.35078	0.022367
75	Ponta cosme	2020-07-27	2020-09-24	2020-08-25 12:00:00	25	-0.0548534	0	-0.186395	-2	2020-08-23 12:00:00	26	1.15054	0	-0.213661	68	-1.37908	54.8	-0.869186	14.7	-0.922382	38.2	-2.54944	30.1	-1.66465		33	1.567	-0.40396	0.25721	1.8228	-0.065189	-0.65907	0.29595	0.30163	-0.28948
76	Ponta cosme	2020-07-28	2020-09-18	2020-08-23	26	1.03307	0	-0.186395	-2	2020-08-21	24	-1.05775	0.2	-0.0537513	93	0.371176	100	1.03319	19.3	1.85417	43.28	0.925027	33.76	1.43241		49	0.9393	-1.3862	1.0893	0.52508	0.98723	0.32322	0.31673	0.50084	-0.10054
77	Ponta cosme	2020-07-28	2020-09-17	2020-08-22 12:00:00	26	1.03307	0	-0.186395	-2	2020-08-20 12:00:00	24	-1.05775	0	-0.213661	89	0.0911342	100	1.03319	17.2	0.586615	44.08	1.47219	33.51	1.22086		51	-0.70449	-0.98127	0.5948	0.17951	-0.066701	-0.27537	-0.38489	0.74843	-0.01261
78	Benguinho	2020-07-28	2020-09-21	2020-08-24 12:00:00	25	-0.0548534	0.1	-0.133833	-2	2020-08-22 12:00:00	26	1.15054	0	-0.213661	91	0.231155	83.7	0.347154	18.8	1.55237	42.47	0.371028	32.67	0.510061		60	3.7188	-1.2002	0.1487	-0.17469	1.217	-0.09903	-0.25303	0.48316	0.82293
79	Ponta cosme	2020-07-28	2020-09-21	2020-08-24 12:00:00	25	-0.0548534	0.1	-0.133833	-2	2020-08-22 12:00:00	26	1.15054	0	-0.213661	83	-0.328928	83.7	0.347154	19.39	1.9085	43.1	0.801916	32.57	0.425442		77	2.0135	0.35159	-0.60696	-1.3499	0.24718	0.096724	0.54034	0.53053	0.57297
80	Ervatao	2020-07-27	2020-09-23	2020-08-25	25	-0.0548534	0	-0.186395	-2	2020-08-23	26	1.15054	0	-0.213661	103	1.07128	33.1	-1.78249	15.63	-0.361035	42.51	0.398386	32.7	0.535447		22	0.26419	-0.30217	-1.697	0.47049	-0.5056	0.67482	-0.48613	0.01075	0.38548
81	Ervatao	2020-07-28	2020-09-20	2020-08-24	25	-0.0548534	0.1	-0.133833	-2	2020-08-22	26	1.15054	0	-0.213661	57	-2.1492	91	0.654395	19	1.67309	45.4	2.375	33.8	1.46626		27	-1.2201	-0.72634	0.35183	1.8213	-0.28237	-0.055617	0.025503	0.32034	0.4231
82	Ervatao	2020-07-28	2020-09-21	2020-08-24 12:00:00	25	-0.0548534	0.1	-0.133833	-2	2020-08-22 12:00:00	26	1.15054	0	-0.213661	76	-0.819001	83.7	0.347154	16.79	0.33914	41.42	-0.34712	32.08	0.0108095		53	0.51564	-1.643	0.48682	-0.2245	0.96791	0.64062	-0.3387	0.49667	-0.074121
83	Ervatao	2020-07-29	2020-09-23	2020-08-26	25	-0.0548534	0.1	-0.133833	-2	2020-08-24	25	0.0463926	0.1	-0.133706	103	1.07128	76.5	0.0441209	16.34	0.0675202	42	0.0495712	33.1	0.873923		62	0.57053	0.012763	-0.29099	-1.5241	0.40452	0.4176	0.41542	-0.62763	-0.088467
84	Ponta cosme	2020-07-29	2020-09-23	2020-08-26	25	-0.0548534	0.1	-0.133833	-2	2020-08-24	25	0.0463926	0.1	-0.133706	94	0.441186	76.5	0.0441209	14.5	-1.0431	40.64	-0.880601	32.18	0.0954284		66	-0.77794	-0.14052	-0.066863	-1.5741	0.24064	0.74516	0.4909	0.14693	-0.32977
85	Ervatao	2020-07-29	2020-09-21	2020-08-25	25	-0.0548534	0	-0.186395	-2	2020-08-23	26	1.15054	0	-0.213661	77	-0.74899	91	0.654395	15.74	-0.294639	41.31	-0.422354	31.4	-0.564599		67	0.3788	0.34408	-0.73326	-1.4877	-0.21242	0.072182	0.18116	0.018274	-0.095626
86	Ponta cosme	2020-07-29	2020-09-18	2020-08-23 12:00:00	26	1.03307	0	-0.186395	-2	2020-08-21 12:00:00	24	-1.05775	0.2	-0.0537513	102	1.00127	100	1.03319	17.4	0.707335	41.34	-0.401836	31.47	-0.505366		71	-0.63764	0.44682	-0.64511	-1.9508	-0.59213	-0.26405	-0.13884	-0.067468	-0.36708
87	Ervatao	2020-07-29	2020-09-21	2020-08-25	25	-0.0548534	0	-0.186395	-2	2020-08-23	26	1.15054	0	-0.213661	85	-0.188907	91	0.654395	16.54	0.18824	42	0.0495712	33	0.789304		76	2.5868	0.35009	-0.38435	-1.2884	0.39453	0.22519	0.68976	0.20789	-0.64384
88	Ponta cosme	2020-07-29	2020-09-20	2020-08-24 12:00:00	25	-0.0548534	0.1	-0.133833	-2	2020-08-22 12:00:00	26	1.15054	0	-0.213661	119	2.19145	98.2	0.957428	15.75	-0.288603	42.3	0.254756	31.7	-0.310742		86	0.25711	-0.15205	0.34343	-1.7767	0.66632	0.70102	0.57433	-0.47481	-0.60238
89	Ervatao	2020-07-29	2020-09-23	2020-08-26	25	-0.0548534	0.1	-0.133833	-2	2020-08-24	25	0.0463926	0.1	-0.133706	90	0.161145	69.3	-0.258912	20.83	2.77768	45.32	2.32029	36	3.32787		18	-0.29365	-0.91666	-1.2635	1.0636	0.20658	1.8887	0.15502	0.50072	0.4926
90	Ponta cosme	2020-07-30	2020-09-20	2020-08-25	25	-0.0548534	0	-0.186395	-2	2020-08-23	26	1.15054	0	-0.213661	68	-1.37908	76.5	0.0441209	16.63	0.242564	42.9	0.665126	33.4	1.12778		42	1.435	-1.0312	-0.041304	1.1514	0.42524	0.021137	-0.14421	-0.8814	-0.64271
91	Ponta cosme	2020-07-29	2020-09-19	2020-08-24	25	-0.0548534	0.1	-0.133833	-2	2020-08-22	26	1.15054	0	-0.213661	101	0.931259	100	1.03319	17.8	0.948775	41.6	-0.224009	32.1	0.0277333		54	3.3381	-0.21634	-1.7674	0.46294	-0.7228	-1.0531	-1.1405	0.49734	-0.65836
92	Ervatao	2020-07-30	2020-09-20	2020-08-25	25	-0.0548534	0	-0.186395	-2	2020-08-23	26	1.15054	0	-0.213661	79	-0.608969	83.7	0.347154	15.97	-0.155811	42	0.0495712	30.9	-0.987694		58	0.10078	-0.10872	-0.48654	-0.98412	0.32048	0.95422	0.63954	0.009128	-0.37714
93	Ervatao	2020-07-30	2020-09-23	2020-08-26 12:00:00	25	-0.0548534	0.1	-0.133833	-2	2020-08-24 12:00:00	25	0.0463926	0.1	-0.133706	83	-0.328928	83.7	0.347154	16.1	-0.0773436	41.9	-0.0188238	31.4	-0.564599		61	-1.0403	0.58523	-1.188	-1.5712	-0.99771	-0.20524	-0.32335	0.050585	-0.19579
94	Ponta Cosme	2020-07-30	2020-09-26	2020-08-28	26	1.03307	0	-0.186395	-2	2020-08-26	25	0.0463926	0.1	-0.133706	83	-0.328928	62	-0.566153	16.183	-0.0272448	41.92	-0.00514484	31.86	-0.175352		91	0.5245	-0.050377	1.4246	-0.007147	0.49736	-0.68942	0.89812	-0.31453	-0.58396
95	Ponta Cosme	2020-07-31	2020-09-27	2020-08-29	25	-0.0548534	0	-0.186395	-2	2020-08-27	25	0.0463926	0	-0.213661	91	0.231155	54.8	-0.869186	16.04	-0.113559	41.2	-0.497589	32.75	0.577756		101	0.0021548	0.15387	1.1225	-0.19195	0.028178	-1.0479	0.48663	-0.44144	0.10271
96	Ponta Cosme	2020-07-30	2020-09-21	2020-08-25 12:00:00	25	-0.0548534	0	-0.186395	-2	2020-08-23 12:00:00	26	1.15054	0	-0.213661	87	-0.0488865	98.2	0.957428	15.3	-0.560223	41.3889	-0.368398	30.7	-1.15693		7	-0.35562	-0.75792	-1.9592	1.5008	-0.16856	1.8225	-0.13349	-0.42039	-0.02276
97	Ervatao	2020-07-30	2020-09-20	2020-08-25	25	-0.0548534	0	-0.186395	-2	2020-08-23	26	1.15054	0	-0.213661	110	1.56135	100	1.03319	14.9	-0.801662	39.8889	-1.39432				19	-0.88003	-0.35216	-0.67076	2.4367	-0.91819	-0.26609	-0.28972	0.064244	0.29261
98	Ponta Cosme	2020-07-31	2020-09-25	2020-08-28	26	1.03307	0	-0.186395	-2	2020-08-26	25	0.0463926	0.1	-0.133706	79	-0.608969	76.5	0.0441209	15.4	-0.499863	42.8	0.596731	31.66	-0.34459		32	1.8598	-1.2069	-0.20825	1.5673	0.82959	0.39417	-0.087016	-1.6031	0.20761
99	ervatao	2020-07-31	2020-09-23	2020-08-27	25	-0.0548534	0	-0.186395	-2	2020-08-25	25	0.0463926	0.1	-0.133706	64	-1.65912	91	0.654395	15.52	-0.427431	41.3	-0.429194	31.76	-0.259971		64	2.4187	0.52705	-1.0085	-0.8796	-0.022486	0.20384	0.47534	0.037108	-0.71323
100	ervatao	2020-07-31	2020-09-22	2020-08-26 12:00:00	25	-0.0548534	0.1	-0.133833	-2	2020-08-24 12:00:00	25	0.0463926	0.1	-0.133706	73	-1.02903	98.2	0.957428	16.38	0.0916642	42.25	0.220559	30.97	-0.928461		68	2.5525	0.20391	-0.79466	-0.76692	0.61387	0.60718	0.55128	-0.89825	0.25896
101	Ponta Cosme	2020-07-31	2020-09-19	2020-08-25	25	-0.0548534	0	-0.186395	-2	2020-08-23	26	1.15054	0	-0.213661	90	0.161145	100	1.03319	16.71	0.290852	42.12	0.131645	31.46	-0.513828		69	0.24854	0.47675	-1.1335	-1.1315	-0.3849	0.25264	-0.11468	-0.29778	0.81643
102	Ervatao	2020-07-31	2020-09-25	2020-08-28	26	1.03307	0	-0.186395	-2	2020-08-26	25	0.0463926	0.1	-0.133706	86	-0.118897	76.5	0.0441209	17.96	1.04535	44.5	1.75945	33.65	1.33933		72	0.48172	-0.023936	-0.28168	-0.79793	0.25844	1.2337	0.97647	1.5175	-0.76925
103	Ponta Cosme	2020-08-01													71	-1.16905	33.1	-1.78249								73	0.10929	0.28639	-0.64315	-1.3659	-0.15199	0.36152	0.12177	-0.39887	-0.34898
104	Ponta Cosme	2020-08-01	2020-09-23	2020-08-27 12:00:00	25	-0.0548534	0	-0.186395	-2	2020-08-25 12:00:00	25	0.0463926	0	-0.213661	96	0.581207	98.2	0.957428	15.48	-0.451575	40.5	-0.976354	30.61	-1.23309		81	2.7853	1.319	-0.6925	0.48081	-1.1117	-2.3304	-0.046862	-0.0038409	0.41906
105	Ervatao	2020-08-01	2020-09-22	2020-08-27	25	-0.0548534	0	-0.186395	-2	2020-08-25	25	0.0463926	0	-0.213661	90	0.161145	100	1.03319	14.47	-1.06121	40.75	-0.805367	30.3	-1.49541		88	0.023201	-0.5155	1.9307	0.065466	1.188	0.017647	1.1687	-0.25754	0.71432
106	Ervatao	2020-08-01	2020-09-24	2020-08-28	26	1.03307	0	-0.186395	-2	2020-08-26	25	0.0463926	0.1	-0.133706	90	0.161145	91	0.654395	15.21	-0.614547	40.5	-0.976354	31.1	-0.818456		90	0.81384	0.77804	-0.32722	0.80564	-0.97556	-1.2847	0.28163	0.59606	0.1856
107	Ponta Cosme	2020-08-01	2020-10-01	2020-08-31 12:00:00	25	-0.0548534	0.2	-0.0812717	-2	2020-08-29 12:00:00	25	0.0463926	0	-0.213661	104	1.14129	40.3	-1.47946	13.5	-1.6467	39.6667	-1.54631	32	-0.0568856		92	-0.71871	0.32253	0.51171	0.096263	-0.48573	-1.0936	0.12654	-0.68634	0.30989
108	Ponta Cosme	2020-08-01	2020-09-28	2020-08-30	25	-0.0548534	0	-0.186395	-2	2020-08-28	26	1.15054	0	-0.213661	88	0.0211238	40.3	-1.47946	14.7	-0.922382	40.2778	-1.12834	32.06	-0.00611428		97	-1.0948	-0.46003	1.9329	-0.0091941	0.61668	0.0342	1.1777	0.71237	-0.24756
109	Ponta Cosme	2020-08-06	2020-09-27	2020-09-01	24	-1.14278	0.2	-0.0812717	-2	2020-08-30	25	0.0463926	0	-0.213661	96	0.581207	100	1.03319	15.29	-0.566259	41.68	-0.169293	30.74	-1.12308		16	-5.2094	-1.0807	0.035948	2.2993	-0.98013	0.90633	-0.29032	0.37255	-0.13484
110	Ervatao	2020-08-10	2020-10-07	2020-09-08	27	2.121	11.6	5.91075	-2	2020-09-06	25	0.0463926	0.4	0.106159	77	-0.74899	62	-0.566153	15.81	-0.252387	43.69	1.20545	33.07	0.848537		31	-2.8457	-0.75213	-0.87481	1.3014	-1.0882	0.16885	-1.0112	0.53086	0.19375
111	Ervatao	2020-08-11	2020-10-02	2020-09-06	26	1.03307	0.4	0.0238515	-2	2020-09-04	26	1.15054	3.2	2.3449	86	-0.118897	100	1.03319	15.17	-0.638691	39.8	-1.45512	30.36	-1.44464		57	-0.22159	0.42377	-1.7214	-0.53106	-0.69143	0.49256	-0.017728	-0.25132	-0.021282
112	Ervatao	2020-08-11	2020-10-06	2020-09-08	27	2.121	11.6	5.91075	-2	2020-09-06	25	0.0463926	0.4	0.106159	98	0.721227	76.5	0.0441209	14.45	-1.07328	40.37	-1.06527	30.2	-1.58003		63	0.39504	-0.4416	-0.057049	-0.70557	0.96607	1.6571	0.95691	-0.43838	-0.4967
113	Ervatao	2020-08-14	2020-10-09	2020-09-11	27	2.121	0	-0.186395	-2	2020-09-09	27	2.25468	0.1	-0.133706	83	-0.328928	76.5	0.0441209	14.88	-0.813734	41.55	-0.258206	31.65	-0.353052		78	1.2813	0.25861	0.60643	0.5484	0.098572	-0.86242	0.7375	-0.48987	-0.67036
114	Ponta Cosme	2020-08-14	2020-10-11	2020-09-12	26	1.03307	0	-0.186395	-2	2020-09-10	26	1.15054	0	-0.213661	91	0.231155	62	-0.566153	14.54	-1.01896	41.58	-0.237688	32.7	0.535447		79	1.6373	0.49424	0.29721	0.50134	-0.16147	-1.2475	0.50214	-0.77499	-0.62657
115	Ponta Cosme	2020-08-14	2020-10-10	2020-09-11 12:00:00	27	2.121	0	-0.186395	-2	2020-09-09 12:00:00	27	2.25468	0.1	-0.133706	62	-1.79915	69.3	-0.258912	12.8286	-2.05197	39.5	-1.6603	30.5	-1.32617		82	-0.18352	0.47002	0.34596	0.328	-0.61239	-1.1254	0.30663	-0.021538	-0.4491
116	Ervatao	2020-08-14	2020-10-05	2020-09-09	27	2.121	0.1	-0.133833	-2	2020-09-07	26	1.15054	6.7	5.14333	83	-0.328928	100	1.03319	17.9	1.00913	43.1	0.801916	33	0.789304		85	-0.81558	0.36909	0.63507	-0.027462	-0.60401	-1.162	0.20808	-0.079447	-0.0078918
117	Ervatao	2020-08-15	2020-10-07	2020-09-10 12:00:00	26	1.03307	0	-0.186395	-2	2020-09-08 12:00:00	27	2.25468	11.6	9.06113	98	0.721227	98.2	0.957428	18.46	1.34715	43.79	1.27384	34.31	1.89781		87	0.46564	0.32884	0.64068	0.36891	-0.27768	-0.91153	0.65811	0.56084	-0.082031
118	Ervatao	2020-08-15	2020-10-09	2020-09-11 12:00:00	27	2.121	0	-0.186395	-2	2020-09-09 12:00:00	27	2.25468	0.1	-0.133706	60	-1.93917	83.7	0.347154	15.28	-0.572295	40.9	-0.702774	31.9	-0.141505		96	-1.1319	0.10041	1.1636	-0.33403	-0.1619	-0.98019	0.29788	-0.4157	0.34172
119	Ervatao	2020-08-15	2020-10-13	2020-09-13 12:00:00	26	1.03307	13.1	6.69918	-2	2020-09-11 12:00:00	27	2.25468	0	-0.213661	71	-1.16905	54.8	-0.869186	14.49	-1.04914	40.55	-0.942157	30.3	-1.49541		37	-1.8001	-0.41061	-1.1712	0.21452	0.054335	2.1705	0.71392	0.54176	0.17152
120	Ponta Cosme	2020-08-15	2020-10-11	2020-09-12 12:00:00	26	1.03307	0	-0.186395	-2	2020-09-10 12:00:00	26	1.15054	0	-0.213661	80	-0.538959	69.3	-0.258912	17.08	0.514183	44.08	1.47219	32.9	0.704685		43	-0.7929	-0.084658	-1.5938	0.042051	-0.10214	1.4633	0.27806	-0.76911	0.36929
						Cumulative	42.2					Cumulative	31.8													100	-0.26116	0.2208	0.1136	-0.93058	-0.51276	-1.0942	-0.48229	-0.47346	0.15869
61	Ponta Cosme					St. dev.	1.90253					St. dev.	1.2507													105	-1.6714	-0.41025	0.89464	-1.0842	0.02608	-0.3348	-0.086463	-0.21251	0.32366
49	Ervatao					Average	0.354622					Average	0.267227													74	-0.82218	0.28074	0.18536	0.68257	-0.57268	-0.65473	0.30248	-0.060017	0.4446
6	Benguinho																									80	0.0050784	-0.23159	-0.078708	2.061	0.23291	0.7012	1.0114	-0.23221	0.6193
																										83	0.61965	-0.43234	0.37752	0.28949	0.51119	0.46681	0.64053	0.51797	-0.0005167
																										84	-1.0013	-0.39475	0.36065	0.022904	0.042327	0.39305	0.31582	0.74379	0.069414
																										89	4.5806	0.32842	-0.8697	1.1213	0.20139	-0.32954	0.73718	0.57258	-0.45945
																										93	-0.3253	-0.05	0.1023	-0.38018	-0.21286	-0.41797	-0.1413	-0.27798	0.096849
																										99	-0.69214	0.36417	-0.27232	-0.62469	-1.0553	-1.0278	-0.48389	0.4262	-0.11775
																										104	-1.2497	-0.52743	1.019	-0.94194	0.27169	-0.1445	0.14877	-0.30863	-0.1937
																										75	-3.2263	0.22604	0.043215	0.61603	-1.2591	-0.53105	-0.040485	-0.43181	-1.1271
																										106	-1.2777	0.3154	0.42028	-1.0625	-0.054998	0.19303	0.69022	-0.082534	-0.13985
																										98	-0.23453	0.71517	-0.52947	-0.52988	-0.43825	-0.11523	0.3972	-0.25289	0.8162
																										102	2.2156	0.82326	-0.72359	-0.035681	-0.04531	-0.12125	0.86255	-0.029049	0.51172
																										94	-0.28935	0.56802	-0.65815	-0.076359	-0.35904	0.30407	0.6056	-0.38421	0.054755
																										95	-0.16076	-0.32645	-0.36399	0.74794	-0.1135	0.49546	0.40997	0.35363	-0.34197
																										109	-0.73688	-1.0662	1.1584	-0.51947	0.42284	-0.59013	-0.57794	-0.21599	0.41762
																										108	-1.53	-0.04952	-0.068591	1.5941	-0.47346	0.32983	0.66154	0.17909	-0.16521
																										107	-1.9787	-0.81526	-0.029437	1.0477	0.28309	1.4755	0.60392	0.61314	0.014644
																										111	-1.6836	1.9265	2.2381	-0.72085	-0.73865	0.6862	-0.38848	-0.43839	-0.38831
																										116	1.9976	4.2673	2.5423	-0.35706	-1.4798	2.0008	-0.83994	-0.25104	-0.04872
																										112	-2.9106	3.4302	-0.74472	-0.42949	4.8028	0.14877	-0.76999	0.023642	-0.31092
																										110	-0.14666	4.2855	-2.3469	0.57006	4.0301	-0.51511	-0.92299	0.9125	0.41121
																										117	3.5921	5.4964	5.2997	1.3167	-1.9565	3.7529	-2.4314	0.11963	0.032071
																										113	-1.2269	1.9188	0.5159	0.28326	-0.60107	-0.4547	2.0098	-0.28566	0.6073
																										118	-1.3528	2.4664	0.0088205	0.0028044	-1.5256	-1.2928	1.557	0.1132	-0.030865
																										115	-3.4238	2.1665	0.076364	0.095131	-1.6137	-0.73207	1.4008	-0.039288	0.36018
																										114	-0.72118	0.69222	0.043909	0.7515	-0.24403	0.29534	1.3874	0.52111	0.57081
																										120	1.1818	1.1872	-0.4502	0.57965	-0.43279	-0.64684	1.0445	-0.35158	0.75887
																										119	-3.4687	4.3047	-1.0613	1.7967	4.1156	-1.9275	-1.3114	-0.019096	-0.37771
																										103	-0.36908	0.30553	-1.4277	1.1276	-0.82689	0.1884	-0.37054	-0.35845	-0.14012
